# Supplementary material for: Nod2 and Nod2-regulated microbiota protect BALB/c mice from diet-induced obesity and metabolic dysfunction
Source: Sci Rep. 2017 Apr 3;7:548. doi: 10.1038/s41598-017-00484-2 (PMC5428441; doi:10.1038/s41598-017-00484-2)
Supplement: Supplementary file 1 — Supplementary Table 1 [file 41598_2017_484_MOESM1_ESM.xls]

## Sheet: Sheet1
Supplementary Table S1. Genes that are differentially expressed in the adipose tissue of Nod2-deficient mice on high fat diet compared with WT mice on high fat diet.
Gene		Nod2-/- HFD/WT HFD
symbol	Gene name	1a	2a	3a	4a	5a	6a	Averageb	P value	FDRc	Categories
Immune
Ankrd2	ankyrin repeat domain 2 (stretch responsive muscle)	1.05813	36.4916	38.6016	3.71398	0.620186	1	13.5809	0.00101156	0.00758671	Signaling
Cited1	Cbp/p300-interacting transactivator with Glu/Asp-rich carboxy-terminal domain 1	1.65512	1.35905	1.13926	13.7973	1.45514	18.6044	6.33506	0.00288608	0.0171473
Gm5828	predicted gene 5828	0.014	0.014	0.014	0.014	0.014	0.014	0.014	7.33988e-07	2.33019e-05
Ly6e	lymphocyte antigen 6 complex, locus E	2.01202	2.10019	3.24506	2.38867	1.87892	0.973891	2.09979	2.41268e-07	9.70596e-06
Tfec	transcription factor EC	1.84828	2.05968	3.27141	3.2437	1.08331	0.635991	2.02373	0.00429853	0.0232103
Anxa1	annexin A1	1.82296	2.17961	2.63212	2.05633	2.03515	1.33868	2.01081	2.72058e-08	1.67363e-06
Arhgap25	Rho GTPase activating protein 25	2.41802	0.84567	2.63014	4.16501	1.39975	0.599205	2.00963	0.00234927	0.0146942
Cdkn1a	cyclin-dependent kinase inhibitor 1A (P21)	3.44353	2.90577	4.8331	3.99283	3.5768	1.02133	3.29556	4.32401e-05	0.000624316
Gimap3	GTPase, IMAP family member 3	0.991969	1.17212	1.8985	5.68973	1.9853	0.543916	2.04692	0.00924881	0.0417067
Lat	linker for activation of T cells	1.48614	1.33123	1.7669	10.7882	4.1177	1.73559	3.53763	0.000420148	0.00376135
Lat2	linker for activation of T cells family, member 2	2.37946	1.81671	3.79289	5.67778	1.9574	1.13958	2.79397	2.03956e-05	0.00034524
Lck	lymphocyte protein tyrosine kinase	0.860964	1.59065	1.77787	5.90225	3.50084	1.16651	2.46651	0.000687669	0.00560415
Lgals3	lectin, galactose binding, soluble 3	2.6055	1.82875	4.14048	4.8251	2.01316	1.35522	2.7947	1.80742e-06	4.81878e-05
Lrg1	leucine-rich alpha-2-glycoprotein 1	1.46	1.64	4.24	2.01	2.26	0.65	2.04333	0.00043	0.0039
Mmd2	monocyte to macrophage differentiation-associated 2	0.0460663	0.107173	0.0317085	0.0943198	0.135001	0.47466	0.148155	4.02855e-06	9.37189e-05
Rasgrf2	RAS protein-specific guanine nucleotide-releasing factor 2	2.00932	2.65612	2.10543	2.15061	2.55418	1.71604	2.19862	2.10576e-05	0.00035267
Rgs1	regulator of G-protein signaling 1	6.38786	4.39133	12.475	14.3391	2.61212	0.954195	6.85993	9.64759e-07	2.93384e-05
Rhoh	ras homolog gene family, member H	1.47214	1.76284	2.27995	6.24366	2.22902	0.689488	2.44618	0.00132285	0.00942507
Scimp	SLP adaptor and CSK interacting membrane protein	1.43932	2.56067	3.13726	2.94697	1.68721	1.73343	2.25081	0.000335589	0.00315813
Spp1	secreted phosphoprotein 1	2.3151	1.35069	6.03868	7.80517	1.14267	3.42409	3.6794	5.37606e-06	0.000117722
Stap1	signal transducing adaptor family member 1	3.58061	0.851084	3.8915	5.78781	1.65684	0.756543	2.75406	0.000176356	0.00189417
Stim2	stromal interaction molecule 2	1.64663	2.11641	2.6601	2.21383	1.92647	1.38135	1.9908	2.16508e-09	1.91229e-07
Tnc	tenascin C	1.13228	0.113582	0.141347	0.350375	0.225673	0.32517	0.381404	0.00421065	0.0228372
Tnip3	TNFAIP3 interacting protein 3	4.88633	2.45193	7.47417	5.71695	2.22753	1.74365	4.08343	0.000456783	0.0040255
Traf3ip3	TRAF3 interacting protein 3	0.742684	1.14792	1.38327	6.97701	2.35574	0.911987	2.2531	0.0091315	0.0413073
Unc93a	predicted gene 9992	0.150461	0.211793	0.0887706	0.207473	0.163777	0.448703	0.21183	5.83767e-07	1.95537e-05
Zap70	zeta-chain (TCR) associated protein kinase	0.856897	1.31928	2.21183	4.88748	4.39462	0.86	2.42168	0.000282108	0.00273627
Agt	angiotensinogen (serpin peptidase inhibitor, clade A, member 8)	0.361049	0.693756	0.454145	0.379537	0.517763	0.414962	0.470202	1.21425e-12	2.90867e-10	Enzymes & regulators
Cndp1	carnosine dipeptidase 1 (metallopeptidase M20 family)	3.12311	3.52611	3.49328	4.1964	3.20339	3.21279	3.45918	5.12956e-06	0.000113266
Ctss	cathepsin S	2.4736	1.62203	3.60009	4.00772	1.52708	1.06151	2.38201	8.36546e-08	4.08204e-06
Dpep2	dipeptidase 2	2.60652	1.86587	3.17423	4.63305	1.72359	0.912234	2.48592	0.000144839	0.00162867
Dpys	dihydropyrimidinase	12.0827	5.41164	4.53644	1	1.28761	1.76385	4.34704	0.000885893	0.00678309
Duox2	dual oxidase 2	2.27628	1.12146	1.46237	2.53006	2.13467	3.04604	2.09515	0.00499851	0.02624
Elane	elastase, neutrophil expressed	0.13432	0.386025	0.184911	0.014	0.472364	0.431381	0.2705	0.00301479	0.0177057
Masp1	mannan-binding lectin serine peptidase 1	0.361739	0.129951	0.124497	0.198389	0.291529	1.34328	0.408231	0.000207041	0.00214362
Mmp12	matrix metallopeptidase 12	26.7743	4.68038	22.1729	49.9253	6.92695	4.87042	19.225	8.8015e-12	1.5635e-09
Nt5e	5' nucleotidase, ecto, CD73	1.1468	0.224038	0.228888	0.32172	0.349823	0.369675	0.440158	0.000836035	0.006492
Serpina1b	serine (or cysteine) preptidase inhibitor, clade A, member 1B	6.56682	3.45764	7.80998	8.79201	4.58697	2.28293	5.58273	2.53164e-18	1.85337e-15
Serpina3n	serine (or cysteine) peptidase inhibitor, clade A, member 3N	2.34568	2.05803	2.98338	2.00284	2.48779	1.35681	2.20576	1.30334e-07	5.80446e-06
Serpinf2	serine (or cysteine) peptidase inhibitor, clade F, member 2	6.78355	2.26285	2.33464	1	0.745491	1	2.35442	0.00249662	0.0154006
Timp4	tissue inhibitor of metalloproteinase 4	3.93303	6.40713	9.24526	5.8715	5.47579	3.72518	5.77632	0.00105822	0.00787076
Wfdc12	WAP four-disulfide core domain 12	1.7472	2.92056	3.77973	2.9568	2.70646	2.30464	2.7359	3.32056e-07	1.25527e-05
Wfdc21	WAP four-disulfide core domain 21	2.76072	2.18989	5.63627	3.47379	3.01639	1.92382	3.16681	1.17769e-14	5.1096e-12
Asb16	ankyrin repeat and SOCS box-containing 16	2.30929	3.14228	3.5424	1.15793	1.70156	1.4833	2.22279	0.00193266	0.0126523
Ubash3a	ubiquitin associated and SH3 domain containing, A	1.30896	2.32876	1.50165	5.36013	3.32455	2.10192	2.65433	0.00510048	0.026675
Ubd	ubiquitin D (a.k.a FAT10)	7.49789	3.24226	16.3074	14.093	4.57667	0.997402	7.78578	1.32087e-08	9.11921e-07
C4bp	complement component 4 binding protein	6.17	5.06	1.21	1	1.03	2.12	2.765	0.00011	0.0013	Complement
C6	complement component 6	2.36	1.6	3.15	2.04	2.23	1.26	2.10667	2.7e-05	0.00043
C7	complement component 7	0.83	0.35	0.31	0.44	0.44	0.5	0.478333	0	0.001
Cfi	complement component factor i	3.32	2.21	1.57	1.46	0.85	4.16	2.26167	0.0025	0.015
Hc	hemolytic complement	5.04	2.07	1.44	0.74	1.23	2.36	2.14667	0.0003	0.0029
Clec12a	C-type lectin domain family 12, member a	2.3079	1.59011	3.59714	3.44511	1.10393	0.575071	2.10321	0.000262535	0.00258448
Clec4a2	C-type lectin domain family 4, member a2	1.98298	1.93707	2.84752	3.06008	1.76342	1.01567	2.10112	2.77906e-07	1.08755e-05
Clec7a	C-type lectin domain family 7, member a	2.89058	1.63967	3.30648	3.578	1.45687	1.2333	2.35082	1.15389e-05	0.000217696
Ccl12	chemokine (C-C motif) ligand 12	1.75	3.65	3.94	2.37	2.05	1.15	2.485	0.0008	0.0063	Effectors
Ccl2	chemokine (C-C motif) ligand 2	3.49	2.17	4.09	4.89	2.65	1.36	3.10833	4.5e-06	0.0001
Ccl22	chemokine (C-C motif) ligand 22	2.02	1.66	3.62	4.26	4.51	0.32	2.73167	0.0075	0.036
Ccl5	chemokine (C-C motif) ligand 5	1.43	1.84	3.31	2.09	3.48	0.78	2.155	0.0036	0.02
Ccl7	chemokine (C-C motif) ligand 7	3.73	3.54	7.38	6.37	3.14	0.93	4.18167	4.2e-05	0.00061
Ccl8	chemokine (C-C motif) ligand 8	2.15	2.25	4.56	1.61	2.21	0.67	2.24167	0.0007	0.0057
Ccl9	chemokine (C-C motif) ligand 9	1.53	1.74	3.29	3.3	1.84	0.98	2.11333	1.8e-05	0.00031
Cxcl1	chemokine (C-X-C motif) ligand 1	1.55	2.37	5.5	3.89	2.08	2.14	2.92167	6.1e-05	0.00083
Ltb	lymphotoxin B	0.99	1.12	1.72	5.49	4.39	0.42	2.355	0.0043	0.023
S100a8	S100 calcium binding protein A8 (calgranulin A)	3.12	2.66	7.17	6.09	5.97	2.79	4.63333	8.4e-09	6.3e-07
S100b	S100 protein, beta polypeptide, neural	3.46	2.84	3.72	2.18	3.41	1.58	2.865	9.5e-05	0.0012
Cfd	complement factor D (adipsin)	0.102	0.276	0.103	0.054	0.257	0.335	0.187833	0.006	0.032	Adipokines
Hcar2	hydroxycarboxylic acid receptor 2	0.4	0.45	0.36	0.33	0.39	0.44	0.395	0	2e-05
Ptprn2	protein tyrosine phosphatase, receptor type, N polypeptide 2	0.5	0.61	0.34	0.29	0.58	0.27	0.431667	0.003884	0.021466
Sfrp5	secreted frizzled-related sequence protein 5	15.23	17.46	38.93	29.96	21.07	5.62	21.3783	5.3e-10	5.7e-08
Stra6l	STRA6-like	2.35	1.23	2.94	4.12	0.25	2.06	2.15833	0.003846	0.021292
Wisp2	WNT1 inducible signaling pathway protein 2	1.06	1.85	5.09	3.66	2.19	0.6	2.40833	0.0018	0.0118
Cyp2d10	cytochrome P450, family 2, subfamily d, polypeptide 10	5.66	4.34	1.04	0.66	0.44	1	2.19	0.0025	0.015	Eicosanoid
Cyp4f14	cytochrome P450, family 4, subfamily f, polypeptide 14	2.51	1.99	1.48	1.73	2.31	1.87	1.98167	0.00014	0.0016
Fam213b	family with sequence similarity 213, member B	1.86	2.25	2.57	2.13	2.45	1.76	2.17	0	0
Pla2g12b	phospholipase A2, group XIIB	13.85	9.48	1	1	1	3.71	5.00667	0.012	0.051
Ptges3l	prostaglandin E synthase 3 (cytosolic)-like	1.45	2.41	3.42	1.88	1.5	1.94	2.1	5e-05	0.0007
AF251705	cDNA sequence AF251705	3.71	1.77	5.18	6.41	1.49	1.87	3.405	1.4e-07	6.3e-06	Receptors
Cd247	CD247 antigen	1.33	1.83	1.41	4.77	2.69	0.97	2.16667	0.0029	0.017
Cd300lb	CD300 antigen like family member B	2.39	1.31	3.42	4.44	1.09	1	2.275	0.00012	0.0014
Cd3d	CD3 antigen, delta polypeptide	1.01	1.75	3.7	8.25	5.25	0.36	3.38667	0.0022	0.014
Cd3e	CD3 antigen, epsilon polypeptide	1.67	1.86	1.56	9.84	3.92	0.96	3.30167	0.00018	0.0019
Cd3g	CD3 antigen, gamma polypeptide	1.24	1.37	1.77	5.95	3.53	1.07	2.48833	0.0004	0.0036
Cd4	CD4 antigen	0.8	1.08	1.04	8.05	2.99	0.9	2.47667	0.0045	0.024
Cd5	CD5 antigen	1.03	1.41	3.77	10.22	6.62	1.1	4.025	0.00062	0.0052
Cd52	CD52 antigen	1.77	1.78	2.5	4.45	3.23	0.81	2.42333	1.5e-05	0.00027
Cd6	CD6 antigen	1.9	1.19	2.76	9.78	3.79	0.54	3.32667	0.0042	0.023
Cd84	CD84 antigen	2.43	1.56	3.52	6	1.79	0.97	2.71167	1.4e-06	3.9e-05
Cd8b1	CD8 antigen, beta chain 1	1.66	2.9	4	11.66	3.65	1.33	4.2	0.0077	0.036
Cxcr2	chemokine (C-X-C motif) receptor 2	2.86	2.35	0.56	3.58	3.83	1.31	2.415	0.011	0.048
Ighg2b	immunoglobulin heavy constant gamma 2B	6.14	2.7	2.37	4.16	4.73	2.68	3.79667	8.7e-09	6.4e-07
Ighg2c	immunoglobulin heavy constant gamma 2C	2.69	7.95	4.63	8.97	5.99	0.86	5.18167	2.6e-05	0.00042
Ighm	immunoglobulin heavy constant mu	4.95	3.74	5.16	5.64	5	2.78	4.545	5.4e-15	2.7e-12
Il1rn	interleukin 1 receptor antagonist	4.88	0.88	4.97	8.33	1.64	0.54	3.54	9.9e-05	0.0012
Il2ra	interleukin 2 receptor, alpha chain	1.44	1.53	2.57	1.97	2.66	1.62	1.965	4.3e-05	0.00062
Il31ra	interleukin 31 receptor A	0.13	0.72	0.17	0.52	0.29	0.13	0.326667	0.002	0.011
Il7r	interleukin 7 receptor	2.36	1.34	3.01	12.51	2.26	2.04	3.92	2.5e-05	0.0004
Itgad	integrin, alpha D	81.34	5.32	163.51	125.07	16.03	1.16	65.405	4.1e-09	3.4e-07
Itgax	integrin alpha X	7.04	2.09	6.67	13.35	1.99	1.53	5.445	1e-08	7.5e-07
Itgb3	integrin beta 3	0.65	0.25	0.31	0.44	0.35	0.4	0.4	0	0
Lair1	leukocyte-associated Ig-like receptor 1	1.62	1.82	3.06	2.04	2.22	0.96	1.95333	1.7e-05	0.0003
Ms4a4b	membrane-spanning 4-domains, subfamily A, member 4B	0.87	1.43	1.78	6.97	2.73	0.26	2.34	0.0094	0.042
Ms4a7	membrane-spanning 4-domains, subfamily A, member 7	2.11	1.5	2.88	3.13	1.68	1.2	2.08333	4e-05	0.00059
Orm2	orosomucoid 2	4.7	4.14	7.67	7.85	4.22	1.95	5.08833	1.7e-05	0.00029
Ptprcap	protein tyrosine phosphatase, receptor type, C polypeptide-associated protein	1.42	1.63	1.66	6.61	5.16	1.03	2.91833	0.00089	0.0068
Ptx3	pentraxin related gene	2.33	2.43	2.96	3.86	3.15	1.44	2.695	1.4e-06	3.9e-05
Tnfrsf26	tumor necrosis factor receptor superfamily, member 26	2.48	1.73	2.81	2.46	2.46	1.23	2.195	0.0001	0.0013
Trac	T cell receptor alpha constant	1.01	1.96	2.28	9.19	3.55	2.06	3.34167	0.00015	0.0016
Trbc2	T cell receptor beta, constant 2	1.12	2.7	2.76	12.53	5.92	0.52	4.25833	2.8e-05	0.00045
Intermediary metabolism
Acot3	acyl-CoA thioesterase 3	0.53	0.61	0.15	0.19	0.25	0.17	0.316667	0.0031	0.018	Lipids
Acot4	acyl-CoA thioesterase 4	0.25	0.37	0.14	0.2	0.43	0.59	0.33	0	0
Acsm1	acyl-CoA synthetase medium-chain family member 1	6.15	4.55	1	1.08	1.44	1	2.53667	0.003	0.0175
Acsm3	acyl-CoA synthetase medium-chain family member 3	0.2	0.25	0.06	0.07	0.23	0.21	0.17	0	0
Acsm5	acyl-CoA synthetase medium-chain family member 5	0.26	0.48	0.25	0.19	0.39	0.54	0.351667	0	0
Adh4	alcohol dehydrogenase 4 (class II), pi polypeptide	7.1	6.8	12	4.8	5.1	2.5	6.38333	3.4e-11	5.2e-09
Agpat9	1-acylglycerol-3-phosphate O-acyltransferase 9	0.42	0.59	0.46	0.38	0.55	0.5	0.483333	0	0
Ces1g	carboxylesterase 1G	6.47	6.3	16.69	7.09	5.68	2.6	7.47167	0	0
Ces2a	carboxylesterase 2A	4.09	1.68	4.22	179.32	1	1	31.885	0	0.0003
Ces4a	carboxylesterase 4A	0.1	0.29	0.39	0.13	0.33	0.46	0.283333	0.0032	0.0185
Elovl3	elongation of very long chain fatty acids (FEN1/Elo2, SUR4/Elo3)-like 3	0.47	0.31	0.11	0.05	0.3	0.12	0.226667	0.0001	0.0012
Elovl7	ELOVL family member 7, elongation of long chain fatty acids	0.25	0.15	0.21	0.32	0.17	0.48	0.263333	0	0
Hao1	hydroxyacid oxidase 1, liver	5.14	5.07	2.83	1.8	1.21	1.65	2.95	0.0119	0.0503
Lppr4	lipid phosphate phosphatase-related protein type 4	2.61	1.97	3.9	2.94	2.48	1.12	2.50333	0	0.0001
Mogat2	monoacylglycerol O-acyltransferase 2	8.38	5.98	6.5	7.26	3.2	3.64	5.82667	0	0
Pnpla1	patatin-like phospholipase domain containing 1	0.1	0.44	0.25	0.1	0.63	0.29	0.301667	0.0038	0.0213
Pon1	paraoxonase 1	0.3	0.46	0.25	0.22	0.38	0.36	0.328333	0	0
Scd1	stearoyl-Coenzyme A desaturase 1	2.03	2.28	2.56	1.48	3	2.47	2.30333	0.0001	0.0012
Sugct	succinyl-CoA glutarate-CoA transferase	0.806336	0.481526	0.490148	0.385938	0.35599	0.0504471	0.428397	5.95805e-05	0.000814851
Akr1c18	aldo-keto reductase family 1, member C18	0.98	2.81	0.67	56.59	2.29	47.86	18.5333	0	0.0007	Steroids
Cyp2a12	cytochrome P450, family 2, subfamily a, polypeptide 12	4.51	3.98	0.48	1	0.81	1	1.96333	0.0073	0.0352
Cyp2b9	cytochrome P450, family 2, subfamily b, polypeptide 9	3.95	2.16	0.6	1.92	1.03	1.06	1.78667	0.0011	0.008
Cyp2e1	cytochrome P450, family 2, subfamily e, polypeptide 1	0.32	0.48	0.38	0.27	0.35	0.44	0.373333	0	0
Gm9696	predicted gene 9696	5.62	7.07	5.78	5.79	4.83	1.8	5.14833	0	0.0005
Hsd17b7	hydroxysteroid (17-beta) dehydrogenase 7	1.31	0.83	0.92	7.4	0.89	0.78	2.02167	0.0106	0.0459
Accsl	1-aminocyclopropane-1-carboxylate synthase (non-functional)-like	0.0715405	0.440574	0.443187	0.125552	0.125793	0.804155	0.335134	0.00243007	0.015096	Amino acids
Agxt	alanine-glyoxylate aminotransferase	22.1016	8.64192	2.89772	1	1.23373	1	6.14583	0.000128822	0.00148558
Aspg	asparaginase homolog (S. cerevisiae)	0.73	0.55	0.13	0.17	0.63	0.23	0.406667	0.0003	0.0033
Got1l1	glutamic-oxaloacetic transaminase 1-like 1	3.87884	4.83647	7.71304	6.8073	5.89415	2.53759	5.2779	6.5904e-07	2.1617e-05
Hgd	homogentisate 1, 2-dioxygenase	4.84701	2.89452	0.606602	0.014	0.51653	1.41515	1.71564	0.0049688	0.0261594
Sds	serine dehydratase	12	3.6	4.3	3.4	1	1	4.21667	0.0101462	0.0445463
Sdsl	serine dehydratase-like	1.67997	2.21078	2.60373	2.10873	2.16495	1.62576	2.06565	8.70168e-09	6.36915e-07
Slc22a2	solute carrier family 22 (organic cation transporter), member 2	4.29512	2.99244	5.19615	3.19788	1.83087	2.09002	3.26708	0.000439691	0.00391194
Slc43a1	solute carrier family 43, member 1	0.373542	0.49627	0.283119	0.324097	0.465759	0.804269	0.457843	1.17954e-05	0.000222271
Slc7a14	solute carrier family 7 (cationic amino acid transporter, y+ system), member 14	2.36824	1.76782	2.96385	3.02271	1.45116	0.950727	2.08742	0.000126422	0.00146428
Uroc1	urocanase domain containing 1	10.7612	6.09394	4.08672	1.95369	0.434987	1	4.05509	3.45128e-06	8.30514e-05
Gys2	glycogen synthase 2	2.88	2.87	3.22	2.2	2.25	1.88	2.55	0	3e-06	Carbohydrates
Lctl	lactase-like	3.72218	3.4179	4.93785	4.31596	3.58528	1.88659	3.64429	0.000726379	0.0058469
Mgam	maltase-glucoamylase	5.21	4.01	3.58	6.85	1.14	1.04	3.63833	1e-06	2.1e-05
Pgm5	phosphoglucomutase 5	1.22	0.22	0.29	0.32	0.32	0.44	0.468333	0.009011	0.040891
Ppp1r3e	protein phosphatase 1, regulatory (inhibitor) subunit 3E	4.65	5.86	4.89	4.67	6.49	5.59	5.35833	0	0
Abcc2	ATP-binding cassette, sub-family C (CFTR/MRP), member 2	7.92	11.38	1	1	1	3.18	4.24667	0.013	0.0535	Lipid transport
Apold1	apolipoprotein L domain containing 1	0.3	0.61	0.28	0.26	0.37	0.45	0.378333	0	0
Aqp11	aquaporin 11	2.38	1.9	2.57	1.98	1.65	1.22	1.95	0	0.0001
Atp8b5	ATPase, class I, type 8B, member 5	2.23	1.89	2.05	1.96	2.09	2.15	2.06167	0	0.0006
Cyr61	cysteine rich protein 61	0.91	2.19	2.71	2.14	2.27	1.63	1.975	0	0
Fabp5	fatty acid binding protein 5, epidermal	2.44	2.81	3.46	3.07	2.26	1.78	2.63667	0.0001	0.0017
Glcci1	glucocorticoid induced transcript 1	0.12	0.59	0.33	0.42	0.28	0.19	0.321667	0.0041	0.0222
Lrp11	low density lipoprotein receptor-related protein 11	1.81	2.11	2.12	2.06	2.54	1.54	2.03	0	0
Mfge8	milk fat globule-EGF factor 8 protein	2.7	3.3	4.5	4.4	3.5	2	3.4	5.7e-28	1.5e-24
Mup10	major urinary protein 10	0.19	0.06	0.15	0.16	0.31	0.02	0.148333	0.0002	0.00211
Slc27a1	solute carrier family 27 (fatty acid transporter), member 1	0.34	0.45	0.47	0.34	0.38	0.57	0.425	0	0
Adamts5	a disintegrin-like and metallopeptidase (reprolysin type) with thrombospondin type 1 motif, 5 (aggrecanase-2)	2.33	2.88	3.11	2.26	3.18	1.02	2.46333	4e-06	8.5e-05	Glucose transport
Rtn2	reticulon 2 (Z-band associated protein)	1.6	2.24	2.87	1.59	1.95	1.49	1.95667	0	1e-05
Slc2a2	solute carrier family 2 (facilitated glucose transporter), member 2	5.39	2.1	2.34	3.48	1.99	0.46	2.62667	0.000107	0.001288
Smpd5	sphingomyelin phosphodiesterase 5	2.01	2.14	1.95	2.08	1.87	1.62	1.945	1.8e-05	0.000311
Syp	synaptophysin	4.08	4.42	7.37	6.16	4.96	2.24	4.87167	0	0
Acvr1c	activin A receptor, type IC	0.45	0.6	0.37	0.34	0.57	0.6	0.488333	0	0.0002	Regulation
Adamts12	a disintegrin-like and metallopeptidase (reprolysin type) with thrombospondin type 1 motif, 12	0.412732	0.313484	0.269888	0.393858	0.35984	0.376946	0.354458	3.96835e-11	6.03266e-09
Afm	afamin	5.14	2.21	0.67	1	0.29	1	1.71833	0.0085	0.0393
Ang	angiogenin, ribonuclease, RNase A family, 5	3.37	3.31	3	2.55	3.28	2.54	3.00833	0	0
Angptl3	angiopoietin-like 3	3.07	2.85	3.59	2.78	1.94	1.43	2.61	0	0
Cux2	cut-like homeobox 2	2.93	2.75	2.22	3.14	3.29	3.07	2.9	0	0
Fmo3	flavin containing monooxygenase 3	7.24	21.66	29.19	5.45	13.94	4.15	13.605	0	0
Gamt	guanidinoacetate methyltransferase	2	2.12	2.52	2.4	2.26	1.78	2.18	0	0
Gdf3	growth differentiation factor 3	2.59	1.32	7.37	8.93	0.84	0.72	3.62833	0.0037	0.0206
Htr2a	5-hydroxytryptamine (serotonin) receptor 2A	0.11	0.14	0.08	0.58	0.26	0.44	0.268333	0.0005	0.0045
Klf14	Kruppel-like factor 14	13.62	19.1	15.1	20.41	30.38	6.4	17.5017	0	0
Lep	LEPTIN OBESITY FACTOR	5.39	4.86	8.8	7	6.03	1.69	5.62833	0.0005	0.033044
Mest	mesoderm specific transcript	8.15	4.1	8.36	11.69	6.18	1.73	6.70167	0	0
Npr3	natriuretic peptide receptor 3	3.58	4.18	4.38	3.92	4.66	2.41	3.855	0	0
Npy2r	neuropeptide Y receptor Y2	0.37	0.48	0.13	0.22	0.43	0.25	0.313333	0.0002	0.0022
Nr1i3	nuclear receptor subfamily 1, group I, member 3	6.35	1.49	1.25	1.06	0.014	0.97	1.85567	0.009	0.041
Nr4a1	nuclear receptor subfamily 4, group A, member 1	0.21	0.39	0.61	0.37	0.26	0.34	0.363333	9e-05	0.00115
Nr4a3	nuclear receptor subfamily 4, group A, member 3	0.46	0.26	0.35	0.26	0.27	0.1	0.283333	0.0001	0.0008
Ppargc1a	peroxisome proliferative activated receptor, gamma, coactivator 1 alpha	0.55	0.48	0.27	0.29	0.37	0.35	0.385	0	0
Prkag3	protein kinase, AMP-activated, gamma 3 non-catatlytic subunit	2.14	4.24	4.41	3.52	4.07	2.29	3.445	0	0
Prkcdbp	protein kinase C, delta binding protein	2.06	2.36	3.32	2.42	2.59	1.47	2.37	0	0
Ryr2	ryanodine receptor 2, cardiac	3.3	2.09	2.66	3.52	2.7	1.61	2.64667	3.6e-05	0.00055
Sec14l2	SEC14-like 2 (S. cerevisiae)	4.54	3.03	0.98	0.99	0.5	3.41	2.24167	0	0.0004
Tph2	tryptophan hydroxylase 2	18.91	3.11	41.18	33.19	6.45	1.66	17.4167	0	0.0001
Baiap2l2	BAI1-associated protein 2-like 2	0.420711	0.287878	0.289585	0.492226	0.575367	0.450383	0.419358	0.0100228	0.0441271	Insulin
Dusp9	dual specificity phosphatase 9	3.06121	2.55932	2.83501	4.20022	2.21832	1.78752	2.77693	1.0926e-06	3.27781e-05
Fbxo40	F-box protein 40	0.890764	7.13137	8.48168	3.12655	0.261046	0.476795	3.3947	0.0079332	0.037262
Grb14	growth factor receptor bound protein 14	2.04551	1.58542	2.22644	2.30823	1.57315	3.59779	2.22276	8.67412e-05	0.00110063
Ptpre	protein tyrosine phosphatase, receptor type, E	2.03039	2.14837	2.22701	2.62177	2.05114	1.37837	2.07618	6.69407e-06	0.000139949
DNA, gene expression, stress
Hist1h1d	histone cluster 1, H1d	2.86409	2.58693	2.49713	3.1834	3.24547	2.14626	2.75388	0.00844997	0.0389714	DNA structure
Hist1h1e	histone cluster 1, H1e	4.83552	2.79615	3.65655	3.34669	4.15148	2.40601	3.53207	1.54151e-07	6.62261e-06
Hist1h2al	histone cluster 1, H2al	1.34301	1.59902	4.15991	2.59265	2.83378	1.72528	2.37561	0.00134922	0.00956985
Hist1h2be	histone cluster 1, H2be	2.80309	2.92601	3.64015	3.10697	3.57855	2.11392	3.02811	3.00676e-08	1.7871e-06
Hist2h3c2	histone cluster 2, H3c2	3.55694	3.23929	4.4515	4.08592	3.6389	2.90778	3.64672	4.78938e-06	0.000107557
Mutyh	mutY homolog (E. coli)	2.25787	2.36897	3.10829	2.53161	2.05858	1.96391	2.38154	1.13616e-09	1.10201e-07
Nsun7	NOL1/NOP2/Sun domain family, member 7	0.356592	0.292804	0.24545	0.625812	0.418009	0.1	0.339778	0.00889105	0.0404395
Rtfdc1	replication termination factor 2 domain containing 1	1.7869	2.51255	2.05078	1.84613	2.35554	1.58693	2.02314	7.92006e-19	6.95645e-16
Sycp3	synaptonemal complex protein 3	4.17748	4.16447	6.14594	5.45171	2.96088	2.2557	4.1927	0.000470972	0.00411676
Abra	actin-binding Rho activating protein	0.456281	11.8018	16.0175	2.2021	0.802303	0.915867	5.36598	0.00534547	0.0277018	Transcription
Inpp4b	inositol polyphosphate-4-phosphatase, type II	2.29127	2.01115	1.37772	2.35721	2.50067	1.43789	1.99598	1.33871e-06	3.82039e-05
Lbx2	ladybird homeobox homolog 2 (Drosophila)	2.34077	1.74732	3.51536	1.49382	1.24724	3.41708	2.2936	0.00944253	0.0422761
Pcbd1	pterin 4 alpha carbinolamine dehydratase/dimerization cofactor of hepatocyte nuclear factor 1 alpha (TCF1) 1	3.98173	4.40976	5.41377	4.96053	4.40822	2.64437	4.30306	3.56808e-30	1.12823e-26
Piwil2	piwi-like RNA-mediated gene silencing 2	0.137592	0.395429	0.0947081	0.362208	0.161291	0.014	0.194205	2.22788e-06	5.70871e-05
Pnldc1	poly(A)-specific ribonuclease (PARN)-like domain containing 1	2.2719	2.57136	2.73877	2.45694	1.88583	1.0846	2.16823	0.00114219	0.00839124
Rbm28	RNA binding motif protein 28	2.28257	2.86509	3.66623	3.01001	2.78061	1.70712	2.7186	1.17936e-13	3.51806e-11
Rpph1	ribonuclease P RNA component H1	2.49282	0.682301	4.00369	26.9783	3.4092	10.6746	8.04015	6.06272e-05	0.000826307
Tox3	TOX high mobility group box family member 3	2.81301	1.42989	1.29084	2.35085	1.83195	2.50951	2.03768	0.00416981	0.0226623
Vgll3	vestigial like 3 (Drosophila)	2.16579	2.7898	3.56548	3.12091	3.02649	1.51295	2.6969	4.84907e-11	7.23244e-09
Zkscan16	zinc finger with KRAB and SCAN domains 16	0.23613	0.710934	0.108356	0.27627	0.184533	0.631961	0.358031	0.00525545	0.0273138
Zim1	zinc finger, imprinted 1	0.850757	0.014	0.156159	0.597226	0.0664858	0.182152	0.31113	0.0114666	0.0486545
B3galt1	UDP-Gal:betaGlcNAc beta 1,3-galactosyltransferase, polypeptide 1	0.43625	0.220898	0.240225	0.255203	0.315355	0.291886	0.293303	3.0276e-16	1.70951e-13	Translation
B3galt2	UDP-Gal:betaGlcNAc beta 1,3-galactosyltransferase, polypeptide 2	0.545205	0.529516	0.282187	0.224465	0.501092	0.534541	0.436167	4.46283e-05	0.000640266
Fam129a	family with sequence similarity 129, member A	1.20281	0.242355	0.288798	0.341293	0.328935	0.506534	0.485121	0.00299668	0.0176256
Galnt5	UDP-N-acetyl-alpha-D-galactosamine:polypeptide N-acetylgalactosaminyltransferase 5	0.203336	0.278272	0.279922	0.356851	0.715073	0.108839	0.323716	0.00264436	0.0160674
St8sia2	ST8 alpha-N-acetyl-neuraminide alpha-2,8-sialyltransferase 2	0.254688	0.475293	0.286867	0.243803	0.542826	0.669234	0.412119	0.000101054	0.00123754
Tgm3	transglutaminase 3, E polypeptide	0.02	0.02	0.01	0.01	0.01	0.03	0.0166667	0	0
Tgm5	transglutaminase 5	0.331431	0.447094	0.0325903	0.124641	0.444017	0.418165	0.299656	0.000259118	0.00256201
Ttll2	tubulin tyrosine ligase-like family, member 2	0.17919	0.294273	0.267239	0.340682	0.262566	0.83925	0.363867	0.000263301	0.00259041
Ttll7	tubulin tyrosine ligase-like family, member 7	1.21239	0.178597	0.227343	0.318098	0.226637	0.401012	0.427346	0.0113305	0.0482324
Adam28	a disintegrin and metallopeptidase domain 28	0.428229	0.014	0.0750298	0.327942	0.036508	0.225048	0.18446	0.00715177	0.0345145	Proteases & inhibitors
Adamts17	a disintegrin-like and metallopeptidase (reprolysin type) with thrombospondin type 1 motif, 17	0.420867	0.057597	0.0965642	0.246205	0.493355	0.337913	0.275417	0.000426942	0.00381569
Adam23	a disintegrin and metallopeptidase domain 23	2.75981	2.43328	2.35003	2.83255	3.09196	1.3309	2.46642	9.43568e-12	1.63932e-09
Cpa2	carboxypeptidase A2, pancreatic	9.67946	8.22206	19.2986	18.1588	10.5641	7.50363	12.2378	0.00244709	0.0151709
Itih1	inter-alpha trypsin inhibitor, heavy chain 1	9.63219	5.6494	3.7886	1.81118	4.03256	0.552404	4.24439	3.80849e-09	3.18583e-07
Itih3	inter-alpha trypsin inhibitor, heavy chain 3	4.33758	2.57914	1.23544	1.04998	2.19166	0.600453	1.99904	0.000146414	0.00163706
Lonrf3	LON peptidase N-terminal domain and ring finger 3	1.96985	1.77922	1.76266	3.11134	1.15456	4.58659	2.39404	0.00118031	0.0086153
Prss12	protease, serine 12 neurotrypsin (motopsin)	0.369252	0.443138	0.586534	0.548334	0.399554	0.592943	0.489959	0.00023104	0.0023385
Psma8	proteasome (prosome, macropain) subunit, alpha type, 8	1.49903	2.87206	3.78333	3.5077	2.05009	2.40714	2.68656	0.000376885	0.00345423
Serpina11	serine (or cysteine) peptidase inhibitor, clade A (antitrypsin), member 11	16.8608	10.7681	2.57904	3.28782	6.58827	1	6.84734	0.000423107	0.00378355
Serpina1d	serine (or cysteine) peptidase inhibitor, clade A, member 1D	9.25548	6.27813	9.69464	11.6527	7.07582	0.969287	7.48768	4.9614e-20	6.03383e-17
Serpina1e	serine (or cysteine) peptidase inhibitor, clade A, member 1E	4.21161	3.00716	3.02499	8.03403	5.3663	2.0583	4.28373	9.14442e-12	1.60637e-09
Serpina3e-ps	serine (or cysteine) peptidase inhibitor, clade A, member 3E, pseudogene	2.86852	2.04134	2.36936	2.46116	1.79337	2.66139	2.36586	4.85114e-10	5.28941e-08
Serpina3m	serine (or cysteine) peptidase inhibitor, clade A, member 3M	2.51041	2.08107	2.38114	1.83397	1.77412	1.25373	1.97241	0.00178768	0.0118811
Wfdc18	WAP four-disulfide core domain 18	1	1.37004	0.765645	8.78456	2.60783	32.1512	7.77988	0.00392091	0.0216142
Cellular function
Cdca8	cell division cycle associated 8	1.34	1.38	2.25	2.52	1.74	2.7	1.98833	0.0017	0.011	Cell cycle
Cdk6	cyclin-dependent kinase 6	0.48	0.44	0.17	0.34	0.32	0.4	0.358333	0	0
Cdkl4	cyclin-dependent kinase-like 4	5.52	6.78	8.41	8.23	8.42	4.39	6.95833	1.3e-10	1.6e-08
Cenpi	centromere protein I	1.54	2.03	2.76	3.52	1.45	1.98	2.21333	0.0031	0.018
Hoxc11	homeobox C11	0.66	0.3	0.39	0.14	0.34	0.13	0.326667	0.0013	0.0093
Insc	inscuteable homolog (Drosophila)	0.55	0.23	0.19	0.6	0.32	0.55	0.406667	0.0005	0.0043
Spc25	SPC25, NDC80 kinetochore complex component, homolog (S. cerevisiae)	2.86	1.6	3.42	2.94	1.96	2.52	2.55	0.0001	0.0013
Ube2c	ubiquitin-conjugating enzyme E2C	1.73	2.05	2.65	3.85	2.34	2.84	2.57667	4.7e-05	0.00067
Aard	alanine and arginine rich domain containing protein	1.09	0.23	0.18	0.3	0.26	0.56	0.436667	0.0112	0.0479	Development
Arl2bp	ADP-ribosylation factor-like 2 binding protein	5.58094	5.12409	5.38009	5.0036	5.24056	4.3836	5.11881	4.41225e-57	3.48789e-53
Erbb4	v-erb-a erythroblastic leukemia viral oncogene homolog 4 (avian)	0.48	0.51	0.014	0.24	0.24	0.22	0.284	0	0.0005
Fam20c	family with sequence similarity 20, member C	1.68265	1.86314	2.15496	2.27293	1.98441	2.00602	1.99402	1.07097e-07	4.93644e-06
Fam64a	family with sequence similarity 64, member A	2.67	1.42	3.46	3.86	1.47	2.02	2.48333	0.0018	0.012
Fam83a	family with sequence similarity 83, member A	1.99	1.81	3.59	2.52	2.23	1.25	2.23167	9.6e-05	0.0012
Fat4	FAT tumor suppressor homolog 4 (Drosophila)	0.730828	0.260283	0.333344	0.316784	0.294169	0.643337	0.429791	5.68704e-06	0.000123506
Fgf13	fibroblast growth factor 13	31.59	13.49	34.53	43.05	17.16	8.89	24.785	1.8e-11	3e-09
Hspa1l	heat shock protein 1-like	2.51503	4.69349	5.03608	2.00629	3.21622	0.734295	3.03357	0.000696835	0.00566716
Pde3a	phosphodiesterase 3A, cGMP inhibited	0.897671	0.354897	0.217405	0.335501	0.506654	0.427104	0.456539	0.000371467	0.00341447
Pkp2	plakophilin 2	1.67	2.14	2.47	2.12	2.12	2.16	2.11333	7.2e-22	1e-18
Prr16	proline rich 16	1.47	2.47	1.65	1.13	3.15	1.89	1.96	6.8e-08	3.5e-06
Ptchd4	patched domain containing 4	3.73463	5.14103	5.59491	2.89156	4.50663	3.88045	4.29153	4.64754e-09	3.76809e-07
Ret	ret proto-oncogene	3.56087	3.90534	4.31244	3.53105	4.69959	2.63109	3.7734	8.53095e-08	4.13725e-06
Rgsl1	regulator of G-protein signaling like 1	2.5605	2.67587	3.5249	1.63405	3.27436	1.86892	2.58977	6.81595e-05	0.000907836
Rgs16	regulator of G-protein signaling 16	0.560408	0.477204	0.228588	0.254983	0.583937	0.599933	0.450842	0.000191556	0.00201497
Rpgrip1	retinitis pigmentosa GTPase regulator interacting protein 1	1.85	2.12	1.66	4.24	1.61	0.78	2.04333	0.0014	0.0098
S100a11	S100 calcium binding protein A11	1.81496	2.31988	2.71492	2.00134	2.05701	1.41486	2.05383	2.44235e-10	2.83923e-08
Sbsn	suprabasin	0.46	0.51	0.56	0.4	0.55	0.32	0.466667	0	0
Sctr	secretin receptor	0.396682	0.513641	0.609102	0.50874	0.465005	0.391994	0.480861	0.000383251	0.00349032
Spaca1	sperm acrosome associated 1	2.70397	1.99601	3.12081	2.39668	1.79296	1.40348	2.23565	4.92632e-06	0.000110007
Spp2	secreted phosphoprotein 2	16.3287	4.02235	1	2.86566	1	1	4.36946	0.00478148	0.0254016
Zfyve28	zinc finger, FYVE domain containing 28	4.8043	6.02626	5.84289	5.89685	5.76997	1.79852	5.02313	2.9978e-08	1.7871e-06
Adgra1	adhesion G protein-coupled receptor A1	0.67	0.014	0.17	0.11	0.22	0.3	0.247333	0.0083	0.0386	Cell adhesion/signaling
Adgrg2	adhesion G protein-coupled receptor G2	0.26	0.46	0.26	0.26	0.39	0.68	0.385	0	0
Cdh12	cadherin 12	0.4	0.79	0.14	0.35	0.35	0.43	0.41	0.007	0.034
Cdh9	cadherin 9	0.33	0.57	0.38	0.27	0.57	0.29	0.401667	0.0001	0.0011
Cdhr2	cadherin-related family member 2	4.82	6.75	3.9	5.97	8.64	7.28	6.22667	1.6e-06	4.4e-05
Cdsn	corneodesmosin	4.09	2.73	2.11	2.69	1.87	1.85	2.55667	0.011	0.048
Cldn22	claudin 22	0.24	0.18	0.09	0.05	0.27	0.71	0.256667	0.0003	0.0027
Col12a1	collagen, type XII, alpha 1	1.2	0.17	0.24	0.26	0.33	0.39	0.431667	0.0068	0.0333
Col6a5	collagen, type VI, alpha 5	0.23	0.46	0.22	0.43	0.47	0.27	0.346667	0	0
Col6a6	collagen, type VI, alpha 6	0.45	0.55	0.36	0.33	0.61	0.44	0.456667	0	0
Crisp2	cysteine-rich secretory protein 2	1.78	3.91	4.91	7.31	4.18	1.91	4	0.001	0.0077
Glycam1	glycosylation dependent cell adhesion molecule 1	0.52	0.66	0.16	22.16	53.21	0.83	12.9233	0.0083	0.038
Hapln3	hyaluronan and proteoglycan link protein 3	3.83	3.57	5.85	1.64	4.01	2.83	3.62167	6e-07	2e-05
Itga10	integrin, alpha 10	0.36	0.43	0.18	0.34	0.8	0.73	0.473333	0.0061	0.0307
Ncan	neurocan	5.82	2.48	4.36	3.75	3.2	1.78	3.565	0.0012	0.0087
Pcdh19	protocadherin 19	1.86	2.43	2.89	2.25	2.33	1.13	2.14833	4.7e-07	1.6e-05
Pcdh20	protocadherin 20	0.33	0.22	0.014	0.23	0.62	0.85	0.377333	0.0082	0.0383
Pcdhb12	protocadherin beta 12	0.74	0.25	0.54	0.3	0.25	0.76	0.473333	0.0023	0.0147
Pcdhb16	protocadherin beta 16	0.57	0.47	0.39	0.21	0.42	0.6	0.443333	0	0
Pcdhb18	protocadherin beta 18	0.81	0.47	0.21	0.34	0.4	0.62	0.475	0.0023	0.0143
Pcdhb9	protocadherin beta 9	0.41	0.52	0.5	0.35	0.16	0.49	0.405	0	0.0001
Rassf6	Ras association (RalGDS/AF-6) domain family member 6	0.74	0.21	0.07	0.4	0.21	0.38	0.335	0	0
Sned1	sushi, nidogen and EGF-like domains 1	0.47	0.5	0.32	0.42	0.51	0.68	0.483333	0	0
Thsd4	thrombospondin, type I, domain containing 4	1.18	0.24	0.19	0.25	0.41	0.37	0.44	0.0092	0.0414
Chrm2	cholinergic receptor, muscarinic 2, cardiac	0.729511	0.05	0.0579392	0.246208	0.0986721	0.25907	0.240233	0.0103291	0.0451989	Cytoskeleton
Chrm3	cholinergic receptor, muscarinic 3, cardiac	0.857241	0.109495	0.0524497	0.200592	0.178647	0.18354	0.263661	0.00231145	0.0145114
Krt79	keratin 79	2.85	2.04	4.19	3.95	2.38	1.89	2.88333	1.1e-06	3.3e-05
Lmntd1	lamin tail domain containing 1	1.9	2.98	2.56	1.59	1.91	1.31	2.04167	0.0017	0.011
Lmod2	leiomodin 2 (cardiac)	0.30028	8.69142	12.298	1.44921	0.527997	2.29039	4.25955	0.00993542	0.0438279
Myh7	myosin, heavy polypeptide 7, cardiac muscle, beta	0.989992	11.4348	17.6265	4.40146	1	0.63589	6.01477	0.00628724	0.0313569
Myl2	myosin, light polypeptide 2, regulatory, cardiac, slow	1.04314	30.4929	46.8147	7.32276	0.244561	0.335013	14.3755	0.00305458	0.0178598
Myl3	myosin, light polypeptide 3	0.437806	23.7264	37.3676	8.45175	0.513211	1	11.9161	0.00171061	0.0114919
Myl4	myosin, light polypeptide 4	1.55728	2.35373	2.78886	1.86231	2.01935	1.61547	2.03283	7.78997e-08	3.8608e-06
Prelp	proline arginine-rich end leucine-rich repeat	2.50996	2.86222	3.41014	2.85743	3.20595	1.78908	2.77246	7.94392e-18	5.46058e-15
Sgcg	sarcoglycan, gamma (dystrophin-associated glycoprotein)	37.58	56.32	56.33	32.11	61.28	48.48	48.6833	8.4e-78	1.3e-73
Tnnc1	troponin C, cardiac/slow skeletal	0.467384	11.8971	22.5198	1.36709	0.91314	1.25087	6.40257	0.000390863	0.00354332
Tnni1	troponin I, skeletal, slow 1	1.62159	25.2988	40.6288	7.39923	0.760352	1.04157	12.7917	0.000671713	0.0054911
Tnnt2	troponin T2, cardiac	0.96	0.03	0.15	0.23	0.19	0.19	0.291667	0.0116	0.049
Tspan32	tetraspanin 32	0.94	1.64	1.61	8.64	4.81	0.94	3.09667	0.0067	0.033
Tuba1a	tubulin, alpha 1A	3	3.02	4.01	3.38	3.85	1.98	3.20667	3.3e-14	1.2e-11
Vim	vimentin	1.75	2.11	2.54	2.02	2.13	1.32	1.97833	3e-10	3.3e-08
Xirp1	xin actin-binding repeat containing 1	0.2	15.79	17.74	3.59	1.44	1.75	6.75167	0.00055	0.0047
Csrp3	cysteine and glycine-rich protein 3	0.62	23.35	24.61	4.17	0.83	1.56	9.19	9.8e-06	0.00019	Apoptosis
Erdr1	erythroid differentiation regulator 1	1.35	1.63	3.85	3.45	2.43	2.95	2.61	0.00026	0.00258
Xkr4	X Kell blood group precursor related family member 4	1.66	3.46	2.44	2.73	5.2	3.38	3.145	3e-05	0.00049
Angpt1	angiopoietin 1	0.37	0.38	0.36	0.37	0.54	0.59	0.435	0	0
Dusp26	dual specificity phosphatase 26 (putative)	0.65	0.44	0.49	0.52	0.56	0.29	0.491667	0.00542	0.02799
Egln3	egl-9 family hypoxia-inducible factor 3	0.54	0.35	0.3	0.36	0.38	0.27	0.366667	0	0
Hspa1a	heat shock protein 1A	0.56	0.35	0.38	0.42	0.45	0.57	0.455	0.01	0.043
Mmp9	phosphodiesterase 3A, cGMP inhibited	0.8	0.34	0.21	0.27	0.39	0.34	0.391667	1e-05	0.00016
Pde3a	SH3-binding domain kinase family, member 2	0.9	0.35	0.22	0.34	0.51	0.43	0.458333	0.00037	0.00341
Trim13	tripartite motif-containing 13	0.29	0.09	0.05	0.06	0.06	0.17	0.12	0	0
Neural
Ascl1	achaete-scute complex homolog 1 (Drosophila)	0.52	0.36	0.28	0.07	0.47	0.26	0.326667	0.00053	0.00451	Transcription
Hesx1	homeobox gene expressed in ES cells	1.43	1.96	2.19	2.23	2.8	1.28	1.98167	0.01246	0.052
Id4	inhibitor of DNA binding 4	1.01	0.21	0.24	0.31	0.31	0.56	0.44	0.00377	0.02095
Onecut2	one cut domain, family member 2	5.17	4.24	1	1.81	1.21	14.94	4.72833	0.00127	0.00916
Gabbr2	gamma-aminobutyric acid (GABA) B receptor, 2	10.4678	4.29765	4.80348	9.18539	2.04512	5.60304	6.06707	0.00226296	0.0143063	GABA
Gabrb3	gamma-aminobutyric acid (GABA) A receptor, subunit beta 3	0.358029	0.529172	0.640743	0.439834	0.419694	0.459937	0.474568	0.00540373	0.0279378
Gabrg3	gamma-aminobutyric acid (GABA) A receptor, subunit gamma 3	1.6677	1.48349	2.48715	2.68288	2.28076	1.33899	1.99016	0.00809207	0.037862
Gpr156	G protein-coupled receptor 156	2.04	3.26	3.1	2.45	3.65	1.03	2.58833	0.00226	0.01431
Brinp2	bone morphogenic protein/retinoic acid inducible neural-specific 2	4.85876	4.31258	5.8288	5.52227	6.02106	1.93196	4.74591	1.05242e-07	4.87938e-06	Signaling
Brinp3	bone morphogenetic protein/retinoic acid inducible neural specific 3	0.31	0.44	0.6	0.27	0.22	0.2	0.34	0.0003	0.0027
Cadps2	Ca2+-dependent activator protein for secretion 2	0.38	0.18	0.14	0.29	0.22	0.48	0.281667	0	0
Cntn2	contactin 2	2.14	2.11	3.77	2.25	2.51	3.71	2.74833	2.9e-05	0.00045
Crlf1	cytokine receptor-like factor 1	2.48	1.63	2.93	2.49	2.66	3.41	2.6	0	2e-05
Dlg2	discs, large homolog 2 (Drosophila)	0.71	0.43	0.4	0.63	0.27	0.47	0.485	0.00057	0.00478
Gprin1	G protein-regulated inducer of neurite outgrowth 1	2.83	3	1.51	2.24	3	2.64	2.53667	0.00058	0.00483
Dgkg	diacylglycerol kinase, gamma	0.28	0.16	0.1	0.33	0.33	0.23	0.238333	0	0.0007
Itpka	inositol 1,4,5-trisphosphate 3-kinase A	0.72	0.31	0.17	0.44	0.37	0.6	0.435	0.00027	0.00267
Mylk	myosin, light polypeptide kinase	1.1	0.2	0.3	0.3	0.4	0.4	0.45	0.008	0.039
Prickle2	prickle homolog 2 (Drosophila)	0.9	0.28	0.31	0.34	0.33	0.63	0.465	0.00064	0.00525
Shisa6	shisa family member 6	0.11	0.27	0.15	0.25	0.2	0.66	0.273333	5e-05	0.00069
Sorcs1	sortilin-related VPS10 domain containing receptor 1	0.51	0.25	0.28	0.24	0.16	1.1	0.423333	0.006753	0.033175
Syt15	synaptotagmin XV	1.02	0.15	0.32	0.37	0.46	0.08	0.4	0.004	0.02196
Trim67	tripartite motif-containing 67	1.98	2.22	3.12	2.61	2.59	0.89	2.235	0.00022	0.00228
Unc79	unc-79 homolog (C. elegans)	4.95	4.29	5.87	4.59	7.42	3.31	5.07167	0	0
Chl1	cell adhesion molecule with homology to L1CAM	0.48	0.26	0.12	0.23	0.27	0.37	0.288333	0	0	Apoptosis
Fgf14	fibroblast growth factor 14	0.2	0.08	0.28	0.27	0.3	0.08	0.201667	0	0
Gdf5	growth differentiation factor 5	2.36	2.49	4	3.08	2.08	1.24	2.54167	7.3e-05	0.00096
Gulp1	GULP, engulfment adaptor PTB domain containing 1	0.47	0.47	0.45	0.36	0.47	0.49	0.451667	0	3e-05
Ngb	neuroglobin	0.93	0.18	0.17	0.22	0.19	0.24	0.321667	0.00123	0.00892
Peg10	paternally expressed 10	1.8	2.64	2.26	2	1.81	1.61	2.02	3.1e-07	1.2e-05
Srpx2	sushi-repeat-containing protein, X-linked 2	2.6	2.97	3.25	2.75	3.06	1.95	2.76333	0	0
Celsr2	cadherin, EGF LAG seven-pass G-type receptor 2 (flamingo homolog)	0.3	0.22	0.13	0.26	0.29	0.84	0.34	5e-05	0.00068	Adhesion
Cntn1	contactin 1	0.45	0.44	0.38	0.24	0.56	0.42	0.415	0	0
Fat3	FAT tumor suppressor homolog 3 (Drosophila)	0.54	0.05	0.35	0.22	0.08	0.77	0.335	0.00888	0.0404
Fat3	FAT tumor suppressor homolog 3 (Drosophila)	0.54	0.05	0.35	0.22	0.08	0.77	0.335	0.0089	0.0404
Lsamp	limbic system-associated membrane protein	0.93	0.16	0.15	0.25	0.27	0.64	0.4	0.00725	0.03489
Ncam1	neural cell adhesion molecule 1	1.01	0.17	0.29	0.35	0.28	0.78	0.48	0.01286	0.05313
Ncam2	neural cell adhesion molecule 2	0.014	0.26	0.15	0.014	0.5	0.34	0.213	0.00029	0.00279
Nfasc	neurofascin	0.98	0.27	0.22	0.5	0.36	0.34	0.445	0.0129	0.05327
Nlgn1	neuroligin 1	0.36	0.57	0.46	0.17	0.31	0.69	0.426667	0.00037	0.00339
Nxph1	neurexophilin 1	2.17	2.24	2.56	1.36	2.22	1.89	2.07333	2.8e-05	0.00044
Robo2	roundabout homolog 2 (Drosophila)	0.96	0.15	0.34	0.22	0.33	0.57	0.428333	0.00047	0.00409
Tenm3	teneurin transmembrane protein 3	0.88	0.36	0.19	0.47	0.34	0.46	0.45	0.0001	0.0014
Crtac1	cartilage acidic protein 1	2.78	4.2	5.82	3.85	3.52	3.9	4.01167	0	0	Migration
Dtna	dystrobrevin alpha	1.09	0.25	0.33	0.4	0.26	0.35	0.446667	0.01122	0.04804
Lrtm1	leucine-rich repeats and transmembrane domains 1	0.31	0.47	0.24	0.28	0.3	0.19	0.298333	0	0
Metrn	meteorin, glial cell differentiation regulator	2.38	2.26	3.4	2.99	2.92	2.01	2.66	0	0
Spock3	sparc/osteonectin, cwcv and kazal-like domains proteoglycan 3	0.89	0.43	0.26	0.26	0.45	0.32	0.435	0.00077	0.00611
Spon1	spondin 1, (f-spondin) extracellular matrix protein	0.32	0.34	0.33	0.14	0.27	0.22	0.27	0	0
Sntg2	syntrophin, gamma 2	1.24019	0.0606674	0.247015	0.148188	0.167032	0.389824	0.375486	0.0043507	0.0234203
Vitamins and othe pathways
Bco1	beta-carotene oxygenase 1	2.60159	4.9845	1.79074	0.760958	5.59107	2.78508	3.08566	0.000229326	0.00232563	Vitamins
Rdh7	retinol dehydrogenase 7	7.04094	3.40957	0.994142	1	1.05816	0.289905	2.29878	0.00417403	0.0226775
Ftcd	formiminotransferase cyclodeaminase	14.7589	9.56745	1	1	1.82114	1	4.85791	1.18851e-05	0.000223163
Folh1	folate hydrolase 1	4.29366	3.29467	3.38132	3.25762	5.0112	1.98713	3.5376	1.14267e-08	8.06502e-07
Car1	carbonic anhydrase 1	3.21507	2.03996	3.82247	2.30825	2.56965	1.40802	2.56057	4.94057e-06	0.00011017
Vnn3	vanin 3	0.250212	0.627618	0.287831	0.186474	0.49822	0.561403	0.40196	1.70576e-09	1.55885e-07
Akr1c12	aldo-keto reductase family 1, member C12	4.68879	4.20006	5.57461	4.11437	5.24653	6.50252	5.05448	1.02215e-13	3.10771e-11	Other pathways
Akr1c13	aldo-keto reductase family 1, member C13	1.83279	1.96533	2.31561	1.79871	2.09899	1.7523	1.96062	1.55807e-12	3.57001e-10
Akr1c18	aldo-keto reductase family 1, member C18	0.977196	2.80838	0.672627	56.5937	2.29101	47.8599	18.5338	4.54343e-05	0.000650649
Arsj	arylsulfatase b asb ec_3.1.6.12 n acetylgalactosamine 4 sulfatase g4s	6.92326	5.32951	1	0.759387	2.53615	0.694833	2.87386	3.6089e-05	0.000543398
Blvra	biliverdin reductase A	1.80527	2.30613	2.58276	2.27297	1.9501	1.47903	2.06604	7.73932e-15	3.59878e-12
Dio2	deiodinase, iodothyronine, type II	0.421201	0.321385	0.210604	0.219668	0.293453	0.216946	0.280543	1.43493e-15	7.31813e-13
Gchfr	GTP cyclohydrolase I feedback regulator	0.39978	0.555008	0.419859	0.274856	0.468636	0.54931	0.444575	6.33073e-12	1.17752e-09
Hephl1	hephaestin-like 1	9.20927	6.09273	9.34543	5.63365	5.42855	2.53512	6.37412	1.33004e-06	3.80252e-05
Lacc1	laccase (multicopper oxidoreductase) domain containing 1	2.55631	2.94422	2.27343	2.44165	2.73141	1.78001	2.45451	1.61579e-23	2.55456e-20
Pnp2	purine-nucleoside phosphorylase 2	2.23131	3.39146	4.11741	2.24956	2.67127	1.67716	2.72303	2.65577e-06	6.64364e-05
Marc1	mitochondrial amidoxime reducing component 1	2.86396	2.47053	3.36341	3.03319	2.84278	1.70008	2.71232	6.92362e-14	2.23393e-11
Transport
Atp2a3	ATPase, Ca++ transporting, ubiquitous	1.92675	2.54238	1.90397	1.80692	2.42369	1.59491	2.0331	9.47428e-07	2.89726e-05	Ca
Cacna1c	calcium channel, voltage-dependent, L type, alpha 1C subunit	0.861146	0.359922	0.293704	0.265498	0.47745	0.535689	0.465568	0.00344774	0.0194605
Cacna1e	calcium channel, voltage-dependent, R type, alpha 1E subunit	2.72771	3.90524	3.0811	3.92786	4.14037	1.57236	3.22577	2.9528e-07	1.14314e-05
Cacng5	calcium channel, voltage-dependent, gamma subunit 5	11.0042	14.3066	29.0354	27.3589	11.8245	5.89016	16.57	1.00097e-07	4.69592e-06
Cadps2	Ca2+-dependent activator protein for secretion 2	0.379181	0.183618	0.143884	0.29007	0.216546	0.480083	0.28223	1.07818e-18	8.97159e-16
Syt12	synaptotagmin XII	1.23396	2.63438	1.95582	2.18898	2.11109	1.97077	2.01583	0.000267947	0.00262957
Atp6v0d2	ATPase, H+ transporting, lysosomal V0 subunit D2	8.66614	1.91241	11.1846	20.6271	2.98413	2.52228	7.98277	7.37442e-13	1.94316e-10	H+
Atp6v1c2	ATPase, H+ transporting, lysosomal V1 subunit C2	0.310108	0.50927	0.261373	0.27767	0.445125	0.426831	0.371729	3.23693e-07	1.23019e-05
Cox6a2	cytochrome c oxidase subunit VIa polypeptide 2	0.466821	6.22888	11.5677	1.94575	1.43646	0.562214	3.7013	0.0132234	0.0544232
Abcc9	ATP-binding cassette, sub-family C (CFTR/MRP), member 9	0.850391	0.297488	0.320958	0.444488	0.377508	0.43633	0.454527	2.73647e-08	1.67688e-06	Na/K
Kcnj14	potassium inwardly-rectifying channel, subfamily J, member 14	2.95365	2.5916	3.68275	2.60661	3.36344	1.19251	2.73176	1.24112e-05	0.000230307
Kcnj16	potassium inwardly-rectifying channel, subfamily J, member 16	3.81245	1	1	46.8354	2.97939	2.04067	9.61132	0.000727368	0.00584929
Sgk2	serum/glucocorticoid regulated kinase 2	0.738998	0.269691	0.014	0.014	0.577519	0.014	0.271368	0.0125109	0.0521598
Slc15a5	solute carrier family 15, member 5	8.87853	3.90931	4.42848	5.41971	3.01673	2.4795	4.68871	0.000188861	0.00199859
Slc25a34	solute carrier family 25, member 34	0.375001	0.234789	0.135514	0.263248	0.318702	0.353778	0.280172	1.37778e-09	1.32016e-07
Slc26a8	solute carrier family 26, member 8	0.53609	0.440193	0.369003	0.156805	0.628423	0.28695	0.402911	0.00729994	0.0350669
Slc4a4	solute carrier family 4 (anion exchanger), member 4	0.446281	0.5599	0.322902	0.406179	0.57546	0.541643	0.475394	3.8047e-08	2.20338e-06
Slc4a9	solute carrier family 4, sodium bicarbonate cotransporter, member 9	0.328791	0.269977	0.452629	0.288511	0.38542	0.014	0.289888	0.00983784	0.043592
Asgr1	asialoglycoprotein receptor 1	6.92326	5.32951	1	0.759387	2.53615	0.694833	2.87386	3.6089e-05	0.000543398	Vesicle
Ehd3	EH-domain containing 3	3.1928	4.05811	5.51645	4.43879	4.99029	1.79894	3.99923	1.41785e-18	1.12081e-15
Golga7b	golgi autoantigen, golgin subfamily a, 7B	4.48712	4.57227	6.99583	5.78751	4.94309	2.77798	4.9273	2.66988e-05	0.000425941
Rab11fip4	RAB11 family interacting protein 4 (class II)	2.48563	2.01285	2.0295	2.34658	1.909	2.91786	2.28357	0.00741395	0.0354122
Rab38	RAB38, member RAS oncogene family	2.05604	2.61277	2.42609	2.06189	2.984	2.51548	2.44271	0.000301605	0.00288992
Ranbp3l	RAN binding protein 3-like	2.62217	1.59143	2.982	2.80113	2.40558	1.64765	2.34166	0.00354301	0.0199129
Tspan17	tetraspanin 17	2.75892	3.04306	3.9196	3.10584	3.04124	1.95254	2.9702	1.15339e-14	5.1096e-12
a Ratio of the amounts of mRNA in the adipose tissue of individual Nod2-/- HFD mice to the average of 6 WT HFD, determined by RNA sequencing
b Average fold induction of mRNA in the adipose tissue of 6 Nod2-/- HFD mice to the average of 6 WT HFD mice
c FDR, false discovery rate
