# Supplementary material for: Nod2 and Nod2-regulated microbiota protect BALB/c mice from diet-induced obesity and metabolic dysfunction
Source: Sci Rep. 2017 Apr 3;7:548. doi: 10.1038/s41598-017-00484-2 (PMC5428441; doi:10.1038/s41598-017-00484-2)
Supplement: Supplementary file 2 — Supplementary Table 2 [file 41598_2017_484_MOESM2_ESM.xls]

## Sheet: Sheet1
Supplementary Table S2. Genes that are differentially expressed in the liver of Nod2-deficient mice on high fat diet compared with WT mice on high fat diet.
Gene		Nod2 KO HFD/WT HFD
symbol	Gene name	1a	2a	3a	4a	5a	6a	Averageb	P value	FDRc	Categories
Intermediary metabolism
A4gnt	alpha-1,4-N-acetylglucosaminyltransferase	7.80723	2.74699	4.33735	7.3012	5.63855	18.0723	7.6506	0.000352674	0.014	Enzymes
Acacb	acetyl-Coenzyme A carboxylase beta	3.68687	2.99079	4.41182	4.00526	2.54614	4.30188	3.65712	6.71592e-09	1.01425e-06
Acss2	acyl-CoA synthetase short-chain family member 2	2.83962	1.42589	3.11378	2.24952	1.45465	1.96565	2.17485	3.78717e-07	3.13873e-05
Cyp21a2-ps	cytochrome P450, family 21, subfamily a, polypeptide 2 pseudogene	1.70166	2.0884	1.32597	3.21547	3.81215	2.98343	2.52118	0.00512196	0.01
Cyp2d9	cytochrome P450, family 2, subfamily d, polypeptide 9	0.57	0.72	0.44	0.39	0.45	0.32	0.481667	0	0
Eci3	enoyl-Coenzyme A delta isomerase 3	1.75182	1.59541	1.7268	2.94682	1.32013	3.05944	2.06674	0.000249318	0.00600839
Elovl3	elongation of very long chain fatty acids (FEN1/Elo2, SUR4/Elo3)-like 3	3.08789	1.6152	4.96437	2.55582	1.67696	4.05226	2.99208	0.00492634	0.0504207
Elovl6	ELOVL family member 6, elongation of long chain fatty acids (yeast)	1.00292	1.69598	2.72488	3.55077	2.01373	2.54989	2.25636	0.00245047	0.0314511
Gck	glucokinase	2.03277	2.73144	3.24306	3.22157	2.6062	2.58243	2.73624	8.8392e-05	0.00275526
Hsd3b5	hydroxy-delta-5-steroid dehydrogenase, 3 beta steroid delta-isomerase 5	0.177049	0.05	0.236066	0.144262	0.111475	0.04	0.126475	0.0011805	0.0322288
Lppr1	lipid phosphate phosphatase-related protein type 1	0.3944	0.277541	0.438223	0.244674	0.471089	0.456482	0.380402	0.00175021	0.0422621
Mogat1	monoacylglycerol O-acyltransferase 1	5.46934	6.27021	3.51926	4.30711	4.96799	10.0239	5.75963	8.60333e-16	6.87862e-13
Pla2g12a	phospholipase A2, group XIIA	0.56	0.46	0.45	0.4	0.42	0.29	0.43	0	0
Pla2g4f	phospholipase A2, group IVF	9.49153	3.52542	4.0678	12.9153	9.64407	29.9661	11.6017	5.36416e-06	0.00030128
Pnpla3	patatin-like phospholipase domain containing 3	4.62427	3.02939	11.9392	7.73834	5.29869	7.10875	6.62311	4.16466e-12	1.66488e-09
Pnpla5	patatin-like phospholipase domain containing 5	21.2679	4.07143	19.2857	24.6429	9.69643	23.4107	17.0625	1.74611e-09	5.62736e-07
Scd1	stearoyl-Coenzyme A desaturase 1	8.30923	3.42839	4.1342	5.1124	1.75697	4.48237	4.53726	9.26876e-12	3.14952e-09
St6galnac4	ST6 (alpha-N-acetyl-neuraminyl-2,3-beta-galactosyl-1,3)-N-acetylgalactosaminide alpha-2,6-sialyltransferase 4	2.11461	1.33883	1.72994	3.10745	3.42765	3.79943	2.58632	5.16172e-06	0.000293549
Treh	trehalase (brush-border membrane glycoprotein)	6.17143	5.37143	2.74286	2.57143	5.42857	7.14286	4.90476	0.00155979	0.0389883
Abca4	ATP binding cassette sub family a member atp binding cassette transporter	0.292683	0.292683	0.35122	0.292683	0.263415	0.614634	0.35122	0.00422969	0.0456905	Transport
Aqp4	aquaporin	0.12	0.2	0.03	0.1	0.11	0.27	0.138333	0	0
Cd36	platelet glycoprotein 4, CD36 antigen	3.00066	2.63129	2.54771	2.49492	2.6482	3.58365	2.81774	4.97106e-08	5.53825e-06
Fabp5	fatty acid binding protein 5, epidermal	0.928196	0.297322	0.307561	0.55172	0.393804	0.450512	0.488186	0.0062321	0.0585395
Mfsd2a	major facilitator superfamily domain containing	1.99725	3.54665	2.36328	2.56318	2.83502	2.72431	2.67161	0.000207852	0.00527829
Ndrg1	N-myc downstream regulated gene 1	0.73	0.45	0.4	0.28	0.36	0.4	0.436667	0	0
Osbpl3	oxysterol binding protein-like 3	2.04063	3.49436	2.2754	2.07675	1.79233	2.53725	2.36945	0.0209476	0.131919
Osbpl5	oxysterol binding protein-like 5	1.24547	3.76784	2.48368	2.2636	2.02177	2.8682	2.44176	5.8935e-10	1.2715e-07
Pltp	phospholipid transfer protein	5.91356	3.43269	1.74912	4.03557	1.82068	2.69428	3.27432	1.1419e-13	6.74812e-11
Ppl	periplakin	1.32131	1.99921	1.74945	2.34648	2.75798	2.30129	2.07929	0.000672662	0.0124223
Slc10a2	solute carrier family 10, member 2, bile acid transporter	3.57129	6.03223	4.78418	4.63184	6.84375	5.30273	5.19434	3.53855e-10	8.29241e-08
Slc16a13	solute carrier family 16 (monocarboxylic acid transporters), member 13	1.66251	3.36817	2.28092	1.93576	2.4535	3.65005	2.55849	1.61109e-06	0.00011004
Slc2a4	solute carrier family 2 (facilitated glucose transporter), member 4	3.86608	5.47311	7.11965	9.45115	3.57629	6.02634	5.91877	3.13818e-18	3.04672e-15
Slco1a1	solute carrier organic anion transporter family, member 1a1	0.01	0.01	0.02	0.01	0.01	0.01	0.0116667	0	0
Adcy1	adenylate cyclase 1	9.0875	6.6125	8.33125	6.30625	6.84375	11.4437	8.10417	3.78525e-09	6.19869e-07	Regulation
Ankrd9	ankyrin repeat domain 9	1.90545	2.05818	3.49091	3.17818	3.25818	1.20727	2.51636	8.25014e-06	0.000424757
Bhlhe41	basic helix-loop-helix family, member e41	1.0668	0.335953	0.565815	0.200393	0.353635	0.123772	0.441061	0.00320239	0.0380812
Ces1g	carboxylesterase 1G	0.14	0.16	0.24	0.15	0.13	0.15	0.161667	0	0
Enho	energy homeostasis associated	0.290423	0.461989	0.449587	0.338539	0.687988	0.157671	0.397699	0.00161297	0.0234363
Fitm1	fat storage-inducing transmembrane protein 1	3.62797	2.20932	1.74153	3.62034	2.91356	4.23051	3.0572	0.00530667	0.0529576
G0S2	G0/G1 switch gene 2	1.60487	3.14658	1.63932	3.28523	2.81485	2.96156	2.5754	5.41536e-07	4.27939e-05
Gpc1	glypican 1	4.18619	3.30794	2.92417	2.9968	3.41865	3.49591	3.38828	2.50272e-31	1.70085e-27
Gprc5b	G protein-coupled receptor, family C, group 5, member B	2.72296	1.78892	1.13984	1.06069	1.91557	4.27441	2.1504	0.0029479	0.0359998
Lepr	leptin receptor	0.17	0.31	0.5	0.21	0.23	0.2	0.27	0	0
Mettl20	methyltransferase like 20	0.958429	3.06687	1.97577	2.47462	2.08615	2.36264	2.15408	1.99302e-07	1.86821e-05
Mthfd1l	methylenetetrahydrofolate dehydrogenase (NADP+ dependent) 1-like	2.11882	2.8428	2.36679	2.10996	3.35867	2.67232	2.57823	1.43306e-08	1.90962e-06
Ncoa4	nuclear receptor coactivator	45.1765	31.1176	33.8824	3.94118	45.6471	36.7059	32.7451	8.34144e-12	2.9071e-09
Nmral1	NmrA-like family domain containing 1	0.63	0.4	0.48	0.39	0.67	0.46	0.505	0	0
Nox4	NADPH oxidase 4	0.61	0.43	0.29	0.35	0.23	0.13	0.34	0	0
Npas2	neuronal PAS domain protein 2	0.413793	0.05	0.137931	0.05	0.103448	0.482759	0.206322	0.0014946	0.0222138
Nr1d1	pyridoxal phosphate phosphatase	1.38	0.2	0.18	0.17	0.2	0.12	0.375	0	0.01
Pdk4	pyruvate dehydrogenase kinase, isoenzyme 4	2.06725	2.08444	2.49879	1.52081	1.52895	3.10585	2.13435	0.0030404	0.0368518
Pdxp	pyridoxal phosphate phosphatase	0.571429	5.09524	1.90476	6.7619	5.20635	4.95238	4.08201	0.000310059	0.00713084
Pex11a	peroxisomal biogenesis factor 11 alpha	1.48499	2.43735	1.88619	1.98882	1.79357	3.01563	2.10109	1.01869e-10	2.6627e-08
Phyhip	phytanoyl-CoA hydroxylase interacting protein	25.2667	17.6	20.8	20.2	23	16.6667	20.5889	6.18602e-13	3.11409e-10
Pnp2	purine-nucleoside phosphorylase 2	0.12	0.34	0.64	0.35	0.19	0.09	0.288333	0	0
Ppp1r3c	protein phosphatase 1, regulatory (inhibitor) subunit 3C	0.72	0.22	0.32	0.32	0.26	0.41	0.375	0	0
Ppp1r3e	protein phosphatase 1, regulatory (inhibitor) subunit 3E	5.96117	4.88673	4.43366	3.70227	4.57605	4.8479	4.73463	1.83273e-22	3.55865e-19
Rd3	retinal degeneration 3	0.907415	0.23628	0.542941	0.309175	0.281525	0.261416	0.423125	0.00115769	0.0185777
Rdh9	retinol dehydrogenase 9	0.494182	0.411062	0.392021	0.237268	0.330966	0.270515	0.356002	9.97e-10	2.05e-07
Rorc	RAR-related orphan receptor gamma	0.788448	2.88652	2.94364	3.18656	2.59374	2.84993	2.54147	1.65834e-06	0.000112701
Sacs	sacsin	3.30337	1.63724	1.84912	2.48475	2.82183	1.59872	2.2825	0.0007633	0.0137962
Trib3	tribbles homolog 3 (Drosophila)	0.946879	0.37583	0.366534	0.312085	0.262948	0.332005	0.432714	0.00101528	0.0168289
Immune
Arl2bp	ADP-ribosylation factor-like 2 binding protein	6.37647	5.77647	6.63529	7.11765	4.67059	5.63529	6.03529	8.2493e-18	7.47496e-15	Transcription
Bcl6	B cell leukemia/lymphoma 6	0.51	0.51	0.23	0.28	0.22	0.21	0.326667	0	0
Camk1d	calcium/calmodulin-dependent protein kinase ID	0.96	0.3	0.53	0.37	0.42	0.37	0.491667	0	0
Cbfa2t3	core-binding factor, alpha subunit 2, translocated to, 3 (human)	2.14852	3.09704	2.23326	2.26606	1.8615	3.35672	2.49385	2.90945e-11	8.49616e-09
Cebpe	CCAAT/enhancer binding protein (C/EBP), epsilon	159.5	75.5	88	106.5	97.6667	107.5	105.778	5.54463e-14	3.42557e-11
Gm5828	predicted gene 5828	0.15	0.53	0.15	0.3	0.15	0.15	0.238333	0	0.01
Hells	helicase, lymphoid specific	1.44993	2.26702	2.30708	1.97864	4.63017	6.49666	3.18825	0.000330824	0.00746937
Smad9	SMAD family member 9	0.0962567	0.0508021	0.0641711	0.0909091	0.0695187	0.112299	0.0806595	2.36e-11	7.62e-09
Cxcl9	chemokine (C-X-C motif) ligand 9	1.19829	1.07024	2.57276	2.45324	1.94024	2.85836	2.01552	0.00040266	0.00864606	IFN-induced
Cxcl10	chemokine (C-X-C motif) ligand 10	1.28335	0.750827	2.38479	2.18633	2.82139	2.89085	2.05292	0.0109762	0.0879129
Cxcl11	chemokine (C-X-C motif) ligand 11	1.84	1.18876	2.21348	2.21573	2.38202	1.68315	1.92052	0.00118136	0.0188685
Ifi44	interferon-induced protein 44	2.01887	1.01316	2.29004	2.08741	2.77427	3.56543	2.29153	5.9238e-08	6.49325e-06
Ifit1	interferon-induced protein with tetratricopeptide repeats 1	1.79297	1.63414	2.01799	2.97913	3.79162	5.40132	2.9362	1.39193e-09	2.70274e-07
Ifit1bl1	interferon induced protein with tetratricpeptide repeats 1B like 1	1.6701	3.52577	6.68041	4.14433	1.60825	5.13402	3.79381	0.0125488	0.0125488
Ifit2	interferon-induced protein with tetratricopeptide repeats 2	1.44268	2.72563	1.67196	1.55861	2.39845	3.16359	2.16015	8.71094e-06	0.000446789
Ifit3	interferon-induced protein with tetratricopeptide repeats 3	1.85226	1.52415	1.97001	2.7731	2.88556	4.0194	2.50408	5.76091e-09	8.89799e-07
Ifit3b	interferon-induced protein with tetratricopeptide repeats 3B	2.02711	1.22993	2.2679	3.02603	3.02928	4.67245	2.70879	3.68153e-08	4.22923e-06
Irf7	interferon regulatory factor 7	1.59408	1.91359	1.44117	1.7499	2.00097	2.7632	1.91049	4.32155e-05	0.00163617
Gbp3	guanylate binding protein 3	1.81771	1.11192	1.72414	2.26941	2.0859	3.34785	2.05949	2.29646e-07	2.09169e-05
Mx1	MX dynamin-like GTPase 1	2.15238	1.61905	2.28571	2.5619	2.79048	4.3619	2.62857	0.000186803	0.00494097
Mx2	MX dynamin-like GTPase 2	1.82077	1.6	1.35031	1.87699	2.41222	2.54297	1.93388	7.58099e-05	0.00248442
Rsad2	radical S-adenosyl methionine domain containing 2	2.15047	1.63576	1.82066	3.00666	2.74181	4.50583	2.64353	6.20389e-07	4.79109e-05
Prdm1	PR domain containing 1, with ZNF domain	2.27968	2.3905	2.08971	2.1372	1.77309	1.64644	2.05277	0.0391167	0.0391167
Rtp4	receptor transporter protein 4	1.53697	1.2858	1.6561	2.26291	2.28169	2.91784	1.99022	1.78659e-07	1.69813e-05
BC035947	env polyprotein	10.8	4.14545	1.85	3.70909	9.38182	15.9273	7.63561	0.00106585	0.0299768	Receptors &
Cd209f	CD209f antigen	0.19963	0.210721	0.532348	0.243993	0.18854	0.465804	0.306839	0.00128847	0.020064	regulators
Cd276	CD276 antigen	0.34	0.32	0.5	0.61	0.5	0.15	0.403333	0	0.01
Cd8a	CD8 antigen, alpha chain	4.15385	1.1	12.9231	26.4615	12.8205	2.15385	9.93547	0.000320609	0.00733622
C8b	complement component 8, beta polypeptide	0.6	0.37	0.44	0.45	0.54	0.35	0.458333	0	0
Cyp26b1	cytochrome P450, family 26, subfamily b, polypeptide 1	1.80787	1.97035	1.13056	3.01026	4.0553	1.60091	2.26254	0.000419028	0.00887139
Dleu2	gremlin 2 homolog, cysteine knot superfamily (Xenopus laevis)	0.350249	0.376119	0.38209	0.479602	0.41194	0.268657	0.378109	4.29e-15	3.07e-12
Grem2	interleukin 7	0.38	0.12	0.27	0.33	0.36	0.1	0.26	0	0
Il7	LON peptidase N-terminal domain and ring finger 3	3.03734	1.17635	2.53942	2.78838	2.1473	1.94191	2.27178	4.73687e-06	0.000274199
Lonrf3	lymphocyte antigen 6 complex, locus A	0.708529	2.86785	3.57638	2.96345	3.29522	3.16026	2.76195	8.49687e-05	0.00267337
Ly6a	membrane-spanning 4-domains, subfamily A, member 7	1.08035	1.19648	1.56246	2.72023	2.33666	3.65982	2.09267	0.000809662	0.0143667
Ms4a7	microseminoprotein, prostate associated	4.92424	2	2.36364	1.5303	2.22727	1.57576	2.43687	0.00140945	0.0213008
Msmp	major urinary protein 10	0.14	0.880309	0.277992	0.14	0.14	0.14	0.286384	0.00171703	0.041669
Mup10	myosin VIIB	0.06	0.1	0.24	0.17	0.17	0.14	0.146667	0	0
Oasl1	2'-5' oligoadenylate synthetase-like 1	1.89987	0.949936	1.64828	2.13621	3.0892	2.95044	2.11233	1.37047e-05	0.000633586
Raet1d	retinoic acid early transcript delta	7.07843	3.70588	1.41176	2.86275	1.68627	2.45098	3.19935	0.00461853	0.0816639
Raet1e	retinoic acid early transcript epsilon	9.15282	4.55228	2.12332	3.97319	3.0563	5.35657	4.70241	9.69289e-06	0.000848865
Sh2d4a	SH2 domain containing 4A	2.51388	2.30004	2.83713	3.03854	2.5288	3.36179	2.76337	2.28796e-15	1.72766e-12
Slfn9	schlafen 9	1.47449	2.02551	1.95918	2.40306	2.59694	5.83673	2.71599	7.04812e-05	0.00235956
Tlr1	toll-like receptor 1	2.25296	1.33992	2.27668	2.92885	2.25296	2.21739	2.21146	0.00254591	0.0323334
Tnfrsf19	tumor necrosis factor receptor superfamily, member 19	0.81767	0.496325	0.484597	0.326036	0.210164	0.419859	0.459109	0.00467993	0.0487403
Tnfsf15	tumor necrosis factor (ligand) superfamily, member 15	2.30769	5.79487	4.92308	4	5.28205	7.48718	4.96581	0.0022564	0.0505318
Alox15	arachidonate 15-lipoxygenase	0.37	0.26	0.06	0.15	0.12	0.06	0.17	0	0.01	Eicosanoids
Cyp2c54	cytochrome P450, family 2, subfamily c, polypeptide 54	0.11	0.16	0.26	0.1	0.11	0.06	0.133333	0	0
Cyp2g1	cytochrome P450, family 2, subfamily g, polypeptide 1	0.27	0.16	0.34	0.35	0.08	0.17	0.228333	0	0
Cyp2s1	cytochrome P450, family 2, subfamily s, polypeptide 1	0.465517	0.24569	0.155172	0.43319	0.782328	0.943966	0.50431	0.00621102	0.0583819
DNA, gene expression, stress
Asf1b	anti-silencing function 1B histone chaperone	2.83146	5.93258	2.1573	7.30337	5.61798	5.61798	4.91011	5.07344e-07	4.03265e-05	DNA/expression
Atad5	ATPase family, AAA domain containing 5	1.879	2.01779	1.98577	1.85231	3.54448	3	2.37989	2.65481e-05	0.00111028
Cmpk2	cytidine monophosphate (UMP-CMP) kinase 2, mitochondrial	1.56659	1.58937	1.81016	2.10105	2.40245	3.49942	2.16151	1.17142e-08	1.60886e-06
Dntt	deoxynucleotidyltransferase, terminal	3.17167	2.45832	2.39091	3.39117	1.72929	3.19676	2.72302	5.56684e-10	1.2404e-07
Gins2	GINS complex subunit 2 (Psf2 homolog)	1.58513	1.99609	1.1272	2.24266	2.82975	6.59883	2.72994	0.000610105	0.0116632
Gspt2	G1 to S phase transition 2	0.59	0.33	0.42	0.39	0.45	0.16	0.39	0	0
Hist2h4	histone cluster 2, H4	2.17867	1.95389	2.07493	3.0951	2.97406	4.32277	2.76657	0.000726343	0.0228302
Mas1	MAS1 oncogene	7.95034	2.30248	3.33183	2.88488	6.88713	5.63431	4.83183	2.37617e-07	2.13886e-05
Mcm2	minichromosome maintenance deficient 2 mitotin (S. cerevisiae)	1.38728	2.05863	1.84434	2.11065	3.18208	3.65896	2.37366	4.97401e-07	3.97686e-05
Mcm3	minichromosome maintenance deficient 3 (S. cerevisiae)	1.42776	1.54053	1.8738	1.8738	3.20289	3.66605	2.26414	4.98274e-06	0.00028456
Mcm4	minichromosome maintenance deficient 4 homolog (S. cerevisiae)	1.26287	1.59675	1.52304	1.65203	3.38211	3.02222	2.07317	5.07242e-05	0.00185942
Mcm5	minichromosome maintenance deficient 5, cell division cycle 46	1.06748	1.91812	1.76649	2.0561	3.42381	5.14177	2.56229	0.000199873	0.00513037
Mcm6	minichromosome maintenance deficient 6 (MIS5 homolog)	1.08612	2.42953	2.07733	2.26924	3.21828	6.27417	2.89244	0.000524394	0.010451
Mms22l	MMS22-like, DNA repair protein	2.05725	1.83323	1.47853	1.75856	2.2514	4.19291	2.26198	9.2015e-06	0.000470176
Orc1	origin recognition complex, subunit 1	7.2	5.06667	4.8	4.53333	8	11.0667	6.77778	0.00417414	0.0767832
Palb2	partner and localizer of BRCA2	1.63187	2.48901	3.95604	2.76923	2.7033	4.7967	3.05769	0.000134215	0.00385677
Pnp2	PHD finger protein 19	0.119645	0.33678	0.638109	0.345643	0.190547	0.0930576	0.287297	7.12e-06	0.000376375
Pole	purine-nucleoside phosphorylase 2	1.75056	0.945434	1.96437	1.94766	3.82851	5.14477	2.59688	4.89263e-06	0.000280593
Rad51	polymerase (DNA directed), epsilon	1.51145	2.01527	2.19847	1.70992	5.12977	5.40458	2.99491	0.00141044	0.0213008
Rad54b	RAD51 homolog	1.78882	0.944099	1.63975	3.20497	3.85093	4.39752	2.63768	0.00329994	0.0658109
Phf19	RAD54 homolog B (S. cerevisiae)	1.06535	2.51541	1.68681	2.9889	2.36005	2.30826	2.15413	0.000910993	0.0155555
Sfmbt2	Scm-like with four mbt domains 2	2.21823	1.70998	1.91242	2.65757	3.67408	3.04523	2.53625	4.63452e-05	0.00174012
Snhg11	small nucleolar RNA host gene 11	15.6774	21.871	13.9355	12.9677	10.0645	4.06452	13.0968	0.000158532	0.0043796
Uhrf1	ubiquitin-like, containing PHD and RING finger domains, 1	0.986301	1.89954	2.52055	3.16895	6.30137	8.35616	3.87215	0.000293025	0.0068082
Wdhd1	WD repeat and HMG-box DNA binding protein 1	0.913191	1.78579	2.43517	2.04961	4.95829	4.22097	2.72717	0.000226322	0.00560322
Rps4l	ribosomal protein S4-like	0.725208	0.127502	0.153812	0.506634	0.727232	0.336631	0.429503	0.00255223	0.0323599
Itih5	inter-alpha (globulin) inhibitor H5	0.738741	0.42143	0.426388	0.472662	0.484231	0.429693	0.495524	3.01e-09	5.17e-07	Proteases &
Serpina4-ps1	serine (or cysteine) peptidase inhibitor, clade A, member 4, pseudogene 1	0.00955583	0.0605203	0.0509644	0.01	0.174128	0.0222969	0.0545777	0.00171956	0.024448	inhibitors
Serpina7	serine (or cysteine) peptidase inhibitor, clade A (antitrypsin), member 7	0.852309	0.405701	0.376669	0.301582	0.385179	0.301307	0.437125	0.000156923	0.00434714
Serpina9	serine (or cysteine) peptidase inhibitor, clade A (antitrypsin), member 9	0.0433039	0.0914194	0.0577386	0.02	0.163593	0.101043	0.0795162	0.00185775	0.044197
Wfdc2	WAP four-disulfide core domain 2	4.25755	4.0525	2.41839	3.23439	4.38281	4.42033	3.79433	0.00390781	0.0432998
Fbxo21	F-box protein 21	0.64	0.24	0.22	0.2	0.16	0.23	0.281667	0	0	Ubiquitination
Hspa1a	heat shock protein 1A	0.1	0.15	0.19	0.04	0.07	0.08	0.105	0	0
Hspa1b	heat shock protein 1B	0.0446256	0.530549	0.397003	0.407581	0.265109	0.261473	0.317724	0.00136241	0.0208535
Kelch 33	RIKEN cDNA A930018M24 gene	0.037415	0.037415	0.037415	0.037415	0.037415	0.037415	0.037415	2.36e-10	1.02e-07
Klhl33	kelch-like 33	0.0298778	0.0298778	0.0298778	0.0298778	0.0461747	0.0298778	0.0325939	8.57e-13	4.16e-10
Trim13	tripartite motif-containing 13	0.0451745	0.0451745	0.0451745	0.0903491	0.0451745	0.0862423	0.0595483	2.53e-11	7.98e-09
Trim40	ubiquitin-conjugating enzyme E2Q family-like 1	1.7	5.7	6	5.6	3.4	14.6	6.16667	0.000310243	0.0123337
Ube2ql1	oxidation of xenobiotics	0.435849	0.215094	0.543396	0.316981	0.365094	0.175472	0.341981	0.00122553	0.019381
Fmo3	flavin containing monooxygenase 3	0.0426468	0.280923	0.768155	0.509167	0.142905	0.133386	0.312864	0.0024746	0.031701	Detoxification
Gm4952	glycine N acyltransferase	0.585662	0.403077	0.37808	0.193609	0.441104	0.315234	0.386128	1.84e-06	0.000123641
Hsbp1l1	heat shock factor binding protein 1-like 1	0.55442	0.351844	0.2239	0.509107	0.207908	0.333185	0.363394	0.000159873	0.00438103
Scara3	scavenger receptor class A, member 3	0.494761	0.773576	0.524829	0.429157	0.35262	0.625968	0.533485	8.48e-05	0.00267337
Selenbp2	selenium binding protein 2	0.425787	0.403905	0.515996	0.481583	0.562444	0.376654	0.461062	8.91e-07	6.55e-05
Zfp13	zinc finger protein 13	0.365571	0.110251	0.27853	0.324952	0.400387	0.243714	0.287234	6.33e-06	0.000344182
Cell cycle
Aunip	aurora kinase A and ninein interacting protein	1.46	2.92308	9.23077	5.74359	7.07692	19.1795	7.60231	0.00234503	0.0515288
Ccdc122	coiled-coil domain containing 122	4.04789	3.82817	3.24507	3.31268	3.05915	2.99155	3.41408	2.55941e-12	1.05417e-09
Ccdc69	coiled-coil domain containing 69	5.94495	3.13761	6.6055	4.95413	0.93578	4.56881	4.3578	0.000669541	0.0123815
Cenpi	centromere protein I	3.41772	2.88608	1.82278	4.25316	5.24051	11.0886	4.78481	0.00271462	0.0574281
Cgref1	cell growth regulator with EF hand domain 1	4.2151	3.62471	3.45995	2.45767	4.37986	6.57666	4.11899	5.39286e-09	8.42526e-07
Chaf1a	chromatin assembly factor 1, subunit A (p150)	2.19383	2.99736	2.15683	2.36828	4.28194	4.39824	3.06608	6.98494e-08	7.41713e-06
Chek1	checkpoint kinase 1	1.48284	2.59497	2.80092	2.45767	5.56064	11.7117	4.43478	0.000141865	0.00401713
Dbf4	DBF4 homolog (S. cerevisiae)	1.96375	1.70997	1.74018	2.09668	2.54985	3.89728	2.32628	7.93598e-05	0.00257436
Dtl	denticleless homolog (Drosophila)	2.12524	3.54599	2.1135	3.02935	6.9863	10.2622	4.6771	8.59387e-08	8.9439e-06
E2f1	E2F transcription factor 1	2.53639	2.14756	1.93819	3.34995	4.17547	6.34696	3.41575	1.40411e-06	9.68768e-05
Egfr	epidermal growth factor receptor	0.46	0.44	0.44	0.48	0.43	0.44	0.448333	0	0
Espl1	extra spindle pole bodies 1, separase	2.90323	3.67742	0.774194	5.03226	3.87097	13.4194	4.94624	0.00219448	0.0290716
Fignl1	fidgetin-like 1	1.73494	5.92771	6.36145	3.51807	9.3494	18.5542	7.5743	1.02457e-06	7.40743e-05
Fmn2	formin 2	0.339623	0.179245	0.339623	0.207547	0.1	0.198113	0.227358	0.0014572	0.0372655
Gas2l3	growth arrest-specific 2 like 3	2.74921	2.15873	4.34921	3.2	3.99365	1.71429	3.02751	1.24628e-05	0.000586141
Inca1	inhibitor of CDK, cyclin A1 interacting protein 1	0.77	0.44	0.45	0.37	0.37	0.5	0.483333	0	0
Kntc1	kinetochore associated 1	0.675	1	6.3	6.75	9.075	17.175	6.82917	0.00225785	0.0505318
Marcksl1	MARCKS-like 1, pseudogene 4	3.17647	18.1008	21.1765	23.1933	5.19328	24.1513	15.8319	8.07977e-07	0.000104436
Mybl1	myeloblastosis oncogene-like 1	1.28571	2.17143	2.74286	2.88571	3.2	5.94286	3.0381	0.00454459	0.0807701
Ncaph	non-SMC condensin I complex, subunit H	1.30997	2.13477	1.55256	3.08895	3.89757	5.04582	2.83827	0.000241305	0.0058673
Nusap1	nucleolar and spindle associated protein 1	6.06742	3.8427	1.61798	4.51685	4.65169	5.59551	4.38202	0.00557241	0.0547454
Rbm24	RNA binding motif protein 24	8.13318	6.01354	4.63883	4.4763	5.9526	6.48081	5.94921	5.36207e-11	1.45763e-08
Recql4	RecQ protein-like 4	2.2438	2.10744	2.2314	1.67355	2.88843	2.57851	2.28719	0.00146333	0.0218567
Samd9l	sterile alpha motif domain containing 9-like	1.96972	1.48052	1.61147	1.82448	2.62722	3.06017	2.0956	5.34565e-10	1.21097e-07
Spc25	SPC25, NDC80 kinetochore complex component, homolog (S. cerevisiae)	1.72675	2.41506	2.13782	2.25015	2.17367	3.67935	2.39713	0.000159389	0.00438103
Trip13	thyroid hormone receptor interactor 13	2.36601	1.72549	2.03922	1.60784	2.14379	3.52941	2.23529	0.00327047	0.0655477
Zwilch	zwilch kinetochore protein	1.61194	1.6887	1.53518	2.86567	2.98081	5.0533	2.6226	0.00191125	0.0263733
Arhgap11a	Rho GTPase activating protein 11A	2.73663	1.37437	1.74369	1.42281	2.34914	4.28052	2.31786	5.65368e-05	0.00202757
Btg3	B cell translocation gene 3	0.515267	0.217557	0.137405	0.389313	0.389313	0.709924	0.39313	0.00185777	0.0259515
Dusp1	dual specificity phosphatase 1	1.21732	1.91293	2.29845	2.1448	3.73228	4.03958	2.55756	5.94896e-07	4.62047e-05
Dusp8	dual specificity phosphatase 8	0.784029	1.43739	1.56806	1.94918	5.81488	4.0726	2.60436	0.0050802	0.0515299
Ect2	ect2 oncogene	0.878873	3.3507	2.07887	3.40986	2.69577	4.13239	2.75775	8.11608e-05	0.00261407
Gas6	growth arrest specific 6	1.89997	1.81239	2.27381	2.39109	1.68081	2.17649	2.03909	2.87898e-08	3.55737e-06
Development
Dach2	dachshund 2 (Drosophila)	0.369021	0.259681	0.11	0.615034	0.232346	0.11	0.28268	0.00233424	0.0514319	Transcription
Irx1	Iroquois related homeobox 1 (Drosophila)	0.160954	0.339791	0.482861	0.402385	0.19225	0.187779	0.294337	0.000111415	0.00574203
Klf4	Kruppel-like factor 4 (gut)	0.484305	0.340807	0.484305	0.403587	0.695067	0.372197	0.463378	8.04e-05	0.00259596
Meox1	mesenchyme homeobox 1	0.525122	0.06	0.116694	0.437601	0.418152	0.408428	0.327666	0.000581612	0.0113256
Onecut1	one cut domain, family member 1	1.29218	2.02666	2.24974	2.16976	3.44721	2.62645	2.302	3.49829e-06	0.000210393
Sox9	SRY (sex determining region Y)-box 9	0.56304	0.262522	0.248705	0.466321	0.417962	0.504318	0.410478	0.000888229	0.015257
Sp5	trans-acting transcription factor 5	0.618911	0.108883	0.275072	0.383954	0.297994	0.240688	0.320917	0.000569881	0.0192114
Tbx3	T-box 3	0.752955	0.434281	0.353485	0.45534	0.296325	0.402263	0.449108	0.00139741	0.0211983
Arhgef40	Rho guanine nucleotide exchange factor (GEF) 40	0.497894	0.55848	0.468894	0.470042	0.398545	0.43616	0.471669	3.56e-20	4.4e-17	Signaling
Bbc3	BCL2 binding component 3	3.07981	1.89045	2.85759	3.15806	1.75274	2.41002	2.52478	2.5932e-08	3.26359e-06
Dact2	dapper homolog 2, antagonist of beta-catenin (xenopus)	0.324538	0.241729	0.387254	0.272783	0.178405	0.113862	0.253095	4.19e-14	2.71e-11
Dio1	deiodinase, iodothyronine, type I	2.17183	5.05712	4.1367	4.56616	5.54566	6.49096	4.66141	0.00447413	0.0473248
Dio3os	deiodinase, iodothyronine type III, opposite strand	0.19591	0.522427	0.308707	0.377968	0.239446	0.122691	0.294525	4.52e-05	0.00170163
Mpzl1	myelin protein zero-like 1	0.592913	0.326707	0.435609	0.309421	0.328436	0.252377	0.374244	0.000221002	0.00551209
Mrgpre	MAS-related GPR, member E	0.726719	0.343274	0.56969	0.244674	0.471089	0.456482	0.468655	0.00156962	0.0229648
Pdgfc	platelet-derived growth factor, C polypeptide	0.494863	0.388699	0.657534	0.460616	0.561644	0.606164	0.528253	0.00179776	0.0253073
Rgs3	regulator of G-protein signaling 3	1.45281	1.90484	2.93768	2.59167	2.34083	2.48565	2.28558	2.31418e-12	9.82947e-10
Smo	smoothened, frizzled class receptor	0.75	0.539956	0.462427	0.44978	0.568548	0.297471	0.511364	9.85e-09	1.41e-06
Spats2l	spermatogenesis associated, serine-rich 2-like	2.76294	1.41067	2.35656	4.05683	4.38848	6.46244	3.57299	2.88812e-11	8.49616e-09
Wnt5b	wingless-type MMTV integration site family, member 5B	1.0613	2.47126	2.05381	2.8056	2.25633	2.76262	2.23515	2.908e-05	0.00119775
Axin2	axin2	0.61	0.35	0.29	0.26	0.31	0.48	0.383333	0	0	Wnt
Bcl7c	B cell CLL/lymphoma 7C	0.49	0.52	0.23	0.8	0.6	0.36	0.5	0	0
Lgr5	Wnt inhibitory factor 1	0.851692	0.326134	0.536357	0.314615	0.409647	0.269258	0.451284	0.00094697	0.0160289
Wif1	leucine rich repeat containing G protein coupled receptor 5	0.25	0.49	0.47	0.19	0.2	0.17	0.295	0	0.01
Neural
Adam11	a disintegrin and metallopeptidase domain 11	0.405248	0.336989	0.421236	0.158655	0.535615	0.294558	0.358717	6.35e-07	4.85e-05
Aph1c	anterior pharynx defective 1c homolog (C. elegans)	0.572062	0.312639	0.478936	0.595344	0.402439	0.206208	0.427938	0.000360764	0.00794667
Cacna1d	calcium channel, voltage-dependent, L type, alpha 1D subunit	0.507675	0.509921	0.404343	0.352677	0.309996	0.327967	0.402097	0.000253395	0.00608505
Cadm4	cell adhesion molecule 4	0.193548	0.183773	0.234604	0.152493	0.101662	0.121212	0.164549	2.03e-16	1.73e-13
Chrna4	cholinergic receptor, nicotinic, alpha polypeptide 4	23.7851	3.75597	17.0133	9.81167	6.17507	10.7586	11.8833	0.00121178	0.0192637
Clstn3	calsyntenin 3	3.42591	2.64249	1.67876	2.6829	2.70777	6.53161	3.27824	3.0401e-08	3.68938e-06
Cntnap1	contactin associated protein-like 1	4.93958	3.22458	1.7385	2.08002	1.9736	5.48402	3.24005	6.9094e-08	7.39469e-06
Dbndd2	disabled 1	3.78	4.56	5.04	4.68	4.68	2.52	4.21	0.0016154	0.0234363
Dab1	dysbindin (dystrobrevin binding protein 1) domain containing 2	0.372809	0.662772	0.458842	0.213489	0.356877	0.0669145	0.355284	0.000858113	0.0149136
Islr	immunoglobulin superfamily containing leucine-rich repeat	0.561528	0.660622	0.443005	0.544041	0.468264	0.565415	0.540479	5.56e-07	4.37e-05
Neurl1b	neuralized E3 ubiquitin protein ligase 1B	1.32168	1.58392	2.64336	4.23776	4.52098	3.71329	3.0035	1.2582e-06	8.90702e-05
Nkx2-1	NK2 homeobox 1	10.2857	10.8571	10.2857	4.85714	4.85714	6	7.85714	0.00272205	0.0525129
Ntrk2	neurotrophic tyrosine kinase, receptor, type 2	2.87982	1.80716	1.54397	1.86348	2.55025	2.00377	2.10808	9.12881e-08	9.36947e-06
Pclo	piccolo acozonin	2.68657	3.37313	3.9403	1.67164	2.32836	4.35821	3.0597	0.00197005	0.0270201
Pcp4l1	Purkinje cell protein 4-like 1	0.174584	0.653426	0.717966	0.518993	0.452967	0.284628	0.467094	0.000640491	0.0120077
Pde6c	phosphodiesterase 6C, cGMP specific, cone, alpha prime	0.365792	0.289585	0.609653	0.172735	0.218459	0.314987	0.328535	0.000885725	0.0262054
Rnase4	ribonuclease, RNase A family 4	0.558062	0.538021	0.646028	0.595581	0.354861	0.402984	0.515923	9.41e-10	1.97e-07
Sorbs3	sorbin and SH3 domain containing 3	0.351314	0.421162	0.469225	0.401107	0.333852	0.345263	0.386987	3.38e-19	3.53e-16
Syngr1	synaptogyrin 1	0.474062	0.181963	0.517159	0.268156	0.617717	0.296887	0.392658	0.00468192	0.0487403
Syt9	synaptotagmin IX	0.654796	0.520391	0.454911	0.0758185	0.148191	0.358415	0.368754	0.00467205	0.0487356
Trim46	sema domain, seven thrombospondin repeats, TM domain, (semaphorin) 5B	0.18	0.76	0.24	0.44	0.18	0.42	0.37	0.00439075	0.0466607
Sema5b	T cell lymphoma invasion and metastasis 2	5.06039	6.16317	5.35184	7.20293	7.92536	10.0431	6.9578	6.26419e-29	2.12857e-25
Tiam2	tripartite motif-containing 46	2.45455	3.08182	3.92727	7.93636	5.64545	6.81818	4.97727	5.36351e-05	0.00194402
Unc79	unc-79 homolog (C. elegans)	1.02411	1.71348	2.96454	3.08369	1.17447	3.00993	2.1617	0.000575442	0.0112377
ECM and cytoskeleton
Adamts7	a disintegrin-like and metallopeptidase with thrombospondin type 1 motif, 7	0.501862	0.334264	0.547796	0.400062	0.44941	0.225947	0.40989	3.35e-10	8.06e-08
Adgrf1	adhesion G protein-coupled receptor F1	0.323651	0.0525588	0.13278	0.0940526	0.0940526	0.116183	0.135546	1.57e-12	1.19e-09
Adgrg2	adhesion G protein-coupled receptor G2	0.629359	0.489862	0.564477	0.254663	0.278994	0.506083	0.453906	0.000196336	0.00510248
Agbl5	ATP/GTP binding protein-like 5	0.751084	0.464096	0.495181	0.413494	0.542169	0.391084	0.509518	3.29e-05	0.00131199
Capn6	calpain 6	0.613086	0.457997	0.668821	0.489499	0.35622	0.353796	0.489903	1.93e-05	0.000842001
Dnaic1	dynein, axonemal, intermediate chain 1	0.0648882	0.0410959	0.0951694	0.0483057	0.236482	0.0151406	0.0835136	9.03e-05	0.0028004
Dsg1c	desmoglein 1 gamma	0.531629	0.730821	0.747645	0.316958	0.426312	0.224092	0.496243	0.000152527	0.00425759
Dync2li1	dynein cytoplasmic 2 light intermediate chain 1	0.688446	0.363347	0.631076	0.105179	0.411155	0.59761	0.466135	0.000180924	0.00481236
Col27a1	collagen, type XXVII, alpha 1	0.877112	2.93224	2.67188	2.48195	3.28383	2.98613	2.53886	1.27653e-06	8.98994e-05
Esm1	endothelial cell-specific molecule 1	4.9916	3.83193	4.84034	9.63025	2.62185	2.11765	4.67227	0.00114571	0.0315051
Hapln1	hyaluronan and proteoglycan link protein 1	3.95122	0.8	3.5122	1.60976	40.3902	21.3659	11.9382	0.000882772	0.0261872
Hmcn2	hemicentin 2	1.81784	2.5316	1.87361	2.13011	2.11896	1.62825	2.01673	0.00323654	0.0383036
Kif24	kinesin family member 24	3.72563	2.85921	3.89892	2.42599	2.79422	4.05054	3.29242	0.000151198	0.00730922
Krt20	keratin 20	18	28.375	15	9.75	17.25	28.625	19.5	0.000380833	0.00828206
Lamb3	laminin, beta 3	3.39946	3.05299	1.84375	2.57337	3.95924	4.88995	3.28646	1.91664e-05	0.000840354
Limch1	LIM and calponin homology domains 1	2.33391	2.53528	1.54905	1.9105	2.75731	2.36489	2.24182	1.53274e-07	1.47752e-05
Loxl1	lysyl oxidase-like 1	0.836672	0.697997	0.665639	0.25886	0.318952	0.48074	0.543143	0.00189139	0.0262056
Nup62cl	myosin VIIB	0.182125	0.637437	0.202361	0.455312	0.320405	0.279933	0.346262	0.00180786	0.025411
Pcdh17	nucleoporin 62 C-terminal like	16.95	14.175	23.4	13.425	16.8	18.75	17.25	4.34516e-09	6.94817e-07
Sgcg	protocadherin 17	6.09677	9.09677	4.64516	4.35484	7.54839	6	6.29032	0.000408547	0.00871137
Myo7b	sarcoglycan, gamma (dystrophin-associated glycoprotein)	9.72632	7.13684	4.54737	5.68421	5.43158	7.89474	6.73684	0.0001287	0.00648085
Tnnc1	troponin C, cardiac/slow skeletal	0.771429	6.47532	6.17922	5.58701	5.43896	4.86234	4.88571	0.00278395	0.0343971
Transport
Rab11fip4	RAB11 family interacting protein 4 (class II)	0.718731	0.35009	0.359066	0.388989	0.165171	0.485338	0.411231	0.00413583	0.045111
Rab2b	RAB2B, member RAS oncogene family	0.609547	0.665361	0.440636	0.559608	0.430355	0.396573	0.517013	3.38e-10	8.06e-08
Rasl2-9	RAS-like, family 2, locus 9	0.196364	0.1	0.130909	0.12	0.283636	0.1	0.155152	3.46e-05	0.00238261
Sptb	spectrin beta, erythrocytic	0.37931	0.371921	0.502463	0.524631	0.573892	0.716749	0.511494	0.00191649	0.0264179
Atp6v0d2	ATPase, H+ transporting, lysosomal V0 subunit D2	0.389494	0.441626	0.525517	0.389494	0.33077	0.436233	0.418855	0.00164801	0.0237337
Slc4a1	solute carrier family 4 (anion exchanger), member 1	2.94545	18.5455	2.61818	6.10909	8.50909	4.58182	7.21818	0.00358848	0.0698679
Slc4a9	solute carrier family 4, sodium bicarbonate cotransporter, member 9	0.553279	0.0778689	0.245902	0.139344	0.106557	0.04	0.193825	3.92e-06	0.000399984
Slc6a19	solute carrier family 6 (neurotransmitter transporter), member 19	8.75676	1.54054	4.86486	5.43243	4.21622	13.4595	6.37838	0.00104666	0.0296554
Slc8a3	solute carrier family 8 (sodium/calcium exchanger), member 3	0.1843	0.0972696	0.614334	0.230375	0.399317	0.107509	0.272184	6.73e-05	0.00231448
Sult3a1	sulfotransferase family 3A, member 1	0.0994579	0.116661	0.112898	0.174723	0.521482	0.117468	0.190448	0.000790553	0.0141384
Sult5a1	sulfotransferase family 5A, member 1	0.141547	0.14941	0.0943644	0.173001	0.133683	0.165138	0.142857	0.000605446	0.0116138
Wnk4	WNK lysine deficient protein kinase 4	0.259754	0.24372	0.461785	0.288616	0.413683	0.198824	0.311064	0.000219916	0.00551209
Mt1	metallothionein 1	0.5288	0.261935	0.140674	0.283198	0.181968	0.250071	0.274441	1.16e-06	8.26e-05
Mt2	metallothionein 2	0.454555	0.187521	0.135174	0.148426	0.194147	0.220652	0.223412	3.63e-05	0.00141696
Slc39a5	solute carrier family 39 (metal ion transporter), member 5	8.41578	6.79869	3.19967	7.40509	5.35415	6.15283	6.22104	1.2068e-20	1.82253e-17
Steap2	six transmembrane epithelial antigen of prostate 2	0.529968	0.875394	0.590536	0.350158	0.423975	0.315142	0.514196	0.000152734	0.00425759
Tfrc	transferrin receptor	0.997091	2.22502	3.36436	2.41135	4.52902	1.95185	2.57978	6.60034e-06	0.000357418
a Ratio of the amounts of mRNA in liver of individual Nod2-/- HFD mice to the average of 6 WT HFD, determined by RNA sequencing
b Average fold induction of mRNA in the liver of 6 Nod2-/- HFD mice to the average of 6 WT HFD mice
c FDR, false discovery rate
